# Supplementary material for: A chemical screen for modulators of mRNA translation identifies a distinct mechanism of toxicity for sphingosine kinase inhibitors
Source: PLoS Biol. 2021 May 25;19(5):e3001263. doi: 10.1371/journal.pbio.3001263 (PMC8183993; doi:10.1371/journal.pbio.3001263)
Supplement: S1 Table — (XLS) [file pbio.3001263.s005.xls]

## Sheet: Table S1
S1 Table. Results of the primary chemical screen.
Mean OPP Intensity	Mean nuclei count	Defined OPP HITS	Name	Therapeutic effect	Library
366.292	74.7964		Osthole (Osthol)	;Osthole(Osthol) is a type of coumarin.	Selleck tool compounds
327.291	20.5398		SB 743921	Kinesin;SB 743921 is a KSP inhibitor with IC50 of 0.2 nM, 0.07 nM, 1.7 nM, 0.06 nM and 14.4 nM in SKOV3, Colo205, MV522, MX1 and P388 cell lines, respectively.	Selleck tool compounds
319.217	87.2892		Nalidixic acid (NegGram)	;Nalidixic acid(NegGram) is a synthetic 1,8-naphthyridine antimicrobial agent with a limited bacteriocidal spectrum. It is an inhibitor of the A subunit of bacterial DNA gyrase.	Selleck tool compounds
316.845	97.1799		3-Indolebutyric acid (IBA)	;3-Indolebutyric acid(IBA) is a plant hormone in the auxin family and is an ingredient in many commercial plant rooting horticultural products.	Selleck tool compounds
260.21	96.5157		Naringin Dihydrochalcone (Naringin DC)	;Naringin Dihydrochalcone(Naringin DC) is a new-style sweetening agent and an artificial sweetener derived from naringin.	Selleck tool compounds
246.476	80.5928		Ursolic acid (Malol)	;Ursolic acid(Malol) is a pentacyclic triterpene acid, used in cosmetics.	Selleck tool compounds
245.187	89.0096		Formestane	Aromatase;Formestane(Lentaron(R)) is a second generation selective aromatase inhibitor with an IC50 of 80 nM.	Selleck tool compounds
215.53	70.4117		SB590885	Raf;SB590885 is a potent B-Raf inhibitor with Ki of 0.16 nM.	Selleck tool compounds
215.459	85.0231		Captopril (Capoten)	RAAS;"Captopril (Capoten) is an angiotensin-converting enzyme (ACE) inhibitor with IC50 of 6 nM.	Selleck tool compounds
204.646	101.121		Tetrandrine (Fanchinine)	Calcium Channel;Tetrandrine (Fanchinine; Hanfangchin A) is a calcium channel blocker with an IC50 of 38.23•À_ 25.77 ?M.	Selleck tool compounds
201.76	91.438		Desonide	;Desonide is a low potency topical corticosteroid.	Selleck tool compounds
198.21	89.0257		Arecaidine propargyl ester tosylate	Muscarinic agonist;	Tocris mini
196.246	86.2829		PIT	P2Y ligand; displays mixed antagonism/potentiation;	Tocris mini
182.262	98.265		Eltrombopag (SB-497115-GR)	;Eltrombopag (SB-497115-GR, Promacta, Revolade) is a small molecule agonist of the c-mpl (TpoR) receptor with an IC50 of 0.69 ?M for the inhibition of hERG K+ channel tail current.	Selleck tool compounds
177.457	90.3537		TAME	APC;Tosyl-L-Arginine Methyl Ester (TAME) is an APC inhibitor and also inhibits an E3 ubiquitin ligase called "anaphase-promoting complex/cyclosome (APC/C)".	Selleck tool compounds
174.016	86.9649		Hesperetin	Histamine Receptor;Hesperetin is a bioflavonoid and, to be more specific, a flavanone.	Selleck tool compounds
173.3	86.0571		Fenticonazole nitrate	;Fenticonazole nitrate is an azole antifungal agent.	Selleck tool compounds
171.767	95.3614		Erdosteine	;Erdosteine is a mucolytic which is used in treatment of excessive viscous mucus.	Selleck tool compounds
170.172	100.735		Cevimeline hydrochloride	Selective M1 agonist;	Tocris mini
169.671	83.0124		Palomid 529	mTOR;Palomid 529 (P529) is a PI3K/Akt/mTOR inhibitor for VEGF-A and bFGF with IC50 of 10 nM and 30 nM, respectively.	Selleck tool compounds
168.425	98.7493		Blonanserin (Lonasen)	5-HT Receptor;"Blonanserin is a novel atypical antipsychotic agent with potent dopamine D2 (Ki, 14.8 nM) and serotonin 5-HT2(Ki, 3.98 nM) receptors antagonist properties.	Selleck tool compounds
167.528	107.092		Chlorogenic acid	;Chlorogenic acid is a hydroxycinnamic acid and a member of a family of naturally occurring organic compounds.	Selleck tool compounds
165.385	85.7165		DAPT (GSI-IX)	Beta Amyloid;DAPT (GSI-IX) is a novel ?-secretase inhibitor, which inhibits A? production with IC50 of 20 nM in HEK 293 cells.	Selleck tool compounds
163.74	102.526		Cinchonidine	;Cinchonidine is an alkaloid used in asymmetric synthesis in organic chemistry.	Selleck tool compounds
163.501	79.2972		PI-103	Dual PI3K/mTOR inhib;Autophagy inducers library	Enzo
161.581	102.464		Xanthone (Genicide)	;Xanthone is an organic compound. It can be prepared by the heating of phenyl salicylate.	Selleck tool compounds
157.043	102.098		Chenodeoxycholic acid	;Chenodeoxycholic acid is a naturally occurring human bile acid.	Selleck tool compounds
156.357	45.5274		Obatoclax mesylate (GX15-070)	Autophagy;Obatoclax (GX15-070) is an inhibitor of Bcl-2 with Ki of 0.22 ?M.	Selleck tool compounds
153.578	90.6792		Masitinib (AB1010)	c-Kit, PDGFR, FGFR, FAK;	Selleck-known kinase inhibitors
152.512	103.977		LP-99	;	SGC Bromodomains
152.485	48.3935		GSK1838705A	IGF-1, ALK;	Selleck-known kinase inhibitors
151.809	98.4279		Camostat Mesilate (FOY-305)	HCV Protease;Camostat is a trypsin-like protease inhibitor, inhibiting matriptase and human neutrophil elastase with IC50 of 0.5 ?M and 0.2 ?M, respectively.	Selleck tool compounds
151.247	93.1613		Gavestinel	Potent and selective glycine site antagonist. Orally available and active in vivo;	Tocris mini
149.412	99.4123		Tangeretin (Tangeritin)	;Tangeretin(Tangeritin) is a citrus flavonoids.	Selleck tool compounds
149.2	70.2865	OPP UP-REGULATOR	4-Hydroxyphenylretinamide	RAR agonist;Nuclear Receptor Ligand Library	Enzo
148.881	114.492		JLK 6	Inhibitor of _-secretase-mediated _APP processing;	Tocris mini
148.631	96.574		(+)-PD 128907 hydrochloride	D3 agonist (D3 ³ D2 > D4);	Tocris mini
145.799	98.9426		Prednisolone (Hydroretrocortine)	;Prednisolone(Hydroretrocortine) is a synthetic glucocorticoid with anti-inflammatory and immunomodulating properties.	Selleck tool compounds
145.755	91.5054		Pentylenetetrazole	CNS stimulant;	Tocris mini
145.262	105.41		Nystatin (Mycostatin)	;Nystatin (Mycostatin) is a polyene antifungal agent to which many molds and yeasts are sensitive, including Candida spp.	Selleck tool compounds
144.766	48.0265		NVP-BHG712	VEGFR, Src, Raf, Bcr-Abl;	Selleck-known kinase inhibitors
144.739	87.9421		Mitotane (Lysodren)	;Mitotane(Lysodren), is an antineoplastic medication used in the treatment of adrenocortical carcinoma.	Selleck tool compounds
143.37	100.082		Chrysophanic acid (Chrysophanol)	EGFR;Chrysophanic acid (Chrysophanol) is a EGFR/mTOR pathway inhibitor.	Selleck tool compounds
142.552	87.0419		Forskolin	Activator;Wnt Activators Library	Enzo
141.871	51.1582		AST-1306	EGFR;AST-1306 is a novel irreversible inhibitor of EGFR and ErbB4 with IC50 of 0.5 nM and 0.8 nM, respectively.	Selleck tool compounds
141.434	101.759		Flurbiprofen (Ansaid)	;Flurbiprofen is a member of the phenylalkanoic acid derivative family of non-steroidal anti-inflammatory drugs (NSAIDs).	Selleck tool compounds
141.267	15.4799		Teniposide (Vumon)	;Teniposide(Vumon)is a chemotherapeutic medication mainly used in the treatment of childhood acute lymphocytic leukemia (ALL).	Selleck tool compounds
140.813	98.4764		Rifapentine (Priftin)	;Rifapentine (Priftin) is an antibiotic compound used in the treatment of tuberculosis.	Selleck tool compounds
140.392	101.004		Sinomenine (Cucoline)	;Sinomenine(Cucoline) is traditionally used in herbal medicine in these countries, as a treatment for rheumatism and arthritis.	Selleck tool compounds
140.376	91.675		Deforolimus (MK-8669)	mTOR;	Selleck-known kinase inhibitors
140.13	92.8165		Istradefylline (KW-6002)	;Istradefylline (KW-6002) is a selective adenosine A2A receptor (A2AR) antagonist with Ki of 2.2 nM.	Selleck tool compounds
140.047	96.4227		KB-R7943 mesylate	Na+/Ca2+ exchange inhibitor (reverse mode);	Tocris mini
139.726	42.7654		LY2784544	JAK ;	Selleck-known kinase inhibitors
139.064	107.794		BIBR 953 (Dabigatran etexilate, Pradaxa)	Thrombin;No description	Selleck tool compounds
138.895	105.243		Puerarin (Kakonein)	;Puerarin (Kakonein) is a 5-HT2C receptor and benzodiazepine site antagonist.	Selleck tool compounds
138.735	98.8878		Alibendol	;"Alibendol is an antispasmodic,chleretic, and cholekinetic.	Selleck tool compounds
138.702	100.479		SB 216641 hydrochloride	Selective h5-HT1B antagonist;	Tocris mini
138.171	117.971		Naringin (Naringoside)	;Naringin (Naringoside) is a flavanone glycoside and is a major flavonoid in grapefruit and gives the grapefruit juice its bitter taste.	Selleck tool compounds
138.016	89.8027		Biochanin A (4-Methylgenistein)	;Biochanin A(4-Methylgenistein) is an O-methylated isoflavone. It is a natural organic compound in the class of phytochemicals known as flavonoids.	Selleck tool compounds
137.613	95.7676		Atorvastatin calcium (Lipitor)	HMG-CoA Reductase;"Atorvastatin (Lipitor) is an inhibitor of HMG-CoA reductase used as a cholesterol-lowering medication that blocks the production of cholesterol.	Selleck tool compounds
137.206	101.138		Tizanidine hydrochloride	_2 agonist;	Tocris mini
136.481	108.587		Oleanolic Acid (Caryophyllin)	;Oleanolic acid(Caryophyllin) is a naturally occurring triterpenoid, widely distributed in food and medicinal plants, related to betulinic acid. It is relatively non-toxic, antitumor, and hepatoprotective, as well as exhibiting antiviral.properties.	Selleck tool compounds
135.038	93.2897	OPP UP-REGULATOR	Clomiphene citrate (Z,E)	Endocrinology;	Prestwick
134.042	109.383		LY2886721	;LY2886721 is an BACE inhibitor used for the treatment of Alzheimer's Disease.	Selleck tool compounds
133.807	87.8629		N-MPPP Hydrochloride	Selective _ agonist;	Tocris mini
132.79	59.5547		NVP-AEW541	IGF-1R;	Selleck-known kinase inhibitors
132.756	93.301		Posaconazole	;Posaconazole (Noxafil) is a sterol C14? demethylase inhibitor with an IC50 of 0.25 nM.	Selleck tool compounds
132.66	104.638	OPP UP-REGULATOR	U83836Eá2HCl	Antioxidant Lazaroid;Redox 2835 (vers 1.1)	Enzo
131.966	90.5509		Azithromycin (Zithromax)	Autophagy;"Azithromycin (Zithromax) is an antibiotic for inhibition of parasite growth with IC50 of 8.4 ?M.	Selleck tool compounds
131.96	59.3693		Dronedarone HCl (Multaq)	;"Dronedarone is a therapy for the treatment of patients with paroxysmal and persistent atrial fibrillation or atrial flutter.	Selleck tool compounds
131.949	81.5721		GR 127935 hydrochloride	Potent, selective 5-HT1B/1D antagonist;	Tocris mini
131.639	101.355		Raltegravir (MK-0518)	Integrase;Raltegravir (MK-0518, Isentress) is a potent integrase (IN) inhibitor for WT and S217Q PFV IN with IC50 of 90 nM and 40 nM, respectivly.	Selleck tool compounds
131.634	75.4885		Thioperamide	H3 antagonist and H4 inverse agonist;	Tocris mini
131.321	68.8959		EHop-016	Rac;	Selleck-known kinase inhibitors
131.281	109.201		Sotalol hydrochloride	_ antagonist;	Tocris mini
131.04	44.0903		Thioguanine	DNA Methyltransferase;Thioguanine is a purine antimetabolite widely used in the treatment of acute lymphoblastic leukemia, autoimmune disorders (e.g., Crohn's disease, rheumatoid arthritis) and organ transplant recipients.	Selleck tool compounds
130.859	93.4089		Avobenzone (Parsol 1789)	;Avobenzone(Parsol 1789) is an oil soluble ingredient used in sunscreen products to absorb the full spectrum of UVA rays and a dibenzoylmethane derivative.	Selleck tool compounds
130.613	82.8745	OPP UP-REGULATOR	Bazedoxifene HCl	Estrogen/progestogen Receptor;Bazedoxifene HCl is a novel, non-steroidal, indole-based estrogen receptor modulator (SERM) binding to both ER? and ER? with IC50 of 23 nM and 89 nM.	Selleck tool compounds
130.447	96.7516	OPP UP-REGULATOR	Imatinib Mesylate	PDGFR, c-Kit, Bcr-Abl;	Selleck-known kinase inhibitors
130.407	31.3516		Ro3280	PLK;	Selleck-known kinase inhibitors
130.215	16.0674		Vinorelbine (Navelbine)	p38 MAPK;No description	Selleck tool compounds
130.135	68.5198		NVP-AEW541	IGF-1R;NVP-AEW541 is a potent inhibitor of IGF-1R with IC50 of 86 nM.	Selleck tool compounds
129.969	104.247		6-Gingerol	ROS induction;Autophagy inducers library	Enzo
129.946	34.3639		BI6727 (Volasertib)	PLK ;	Selleck-known kinase inhibitors
129.359	75.7621	OPP UP-REGULATOR	Tetrindole mesylate	MAO-A inhibitor;	Tocris mini
129.357	105.611		Dihydrocapsaicin	ROS accumulation;Autophagy inducers library	Enzo
129.247	26.9738		Sorafenib tosylate	PDGFR3/FLT3/ER Stress;Autophagy inducers library	Enzo
129.205	97.5913		Moexipril HCl	RAAS;"Moexipril hydrochloride is a potent orally active non-sulfhydryl angiotensin converting enzyme inhibitor (ACE) with IC50 of 0.041 •À_•À_M, which is used for the treatment of hypertension and congestive heart failure.	Selleck tool compounds
128.789	103.185		Cephalexin (Cefalexin)	;Cefalexin is a cephalosporin antibiotic.	Selleck tool compounds
128.779	91.4096		Rutaecarpine (Rutecarpine)	;Rutaecarpine is an indolopyridoquinazolinone alkaloid isolated from Evodia rutaecarpa and related herbs.	Selleck tool compounds
128.661	53.5984		RS 102221 hydrochloride	Selective 5-HT2C antagonist;	Tocris mini
128.646	96.9804	OPP UP-REGULATOR	PF-543	S1P Receptor;	Selleck-known kinase inhibitors
128.625	99.0859	OPP UP-REGULATOR	NVP-BVU972	c-Met;	Selleck-known kinase inhibitors
128.607	38.9868		AT7867	Akt, S6 kinase;	Selleck-known kinase inhibitors
128.539	94.2815		IM-12	GSK-3;	Selleck-known kinase inhibitors
128.481	95.7549		LY 320135	Selective CB1 receptor antagonist/inverse agonist;	Tocris mini
128.419	80.0486		Rimcazole dihydrochloride	_2 antagonist. Also DAT inhibitor;	Tocris mini
128.372	91.3249	OPP UP-REGULATOR	Imatinib mesylate	Inhibitor;Wnt Inhibitors Library	Enzo
128.367	101.063		Gadodiamide (Omniscan)	;"Gadodiamide(Omniscan) is a gadolinium-based contrast agent used in MR imaging procedures to assist in the visualization of blood vessels.	Selleck tool compounds
128.232	106.743		Rosuvastatin calcium (Crestor)	RAAS;Rosuvastatin calcium is an competitive inhibitor of HMG-CoA reductase with IC50 of 11 nM.	Selleck tool compounds
127.8	61.2364		LY2608204	;LY2608204 activates glucokinase (GK) with EC50 of 42 nM.	Selleck tool compounds
127.321	105.391		Ezetimibe (Zetia)	;Ezetimibe (Zetia) is a compound that lowers cholesterol.	Selleck tool compounds
127.282	58.5068		Zoxazolamine	Metabolism;Antigout	Prestwick
127.239	105.059		Clarithromycin	Infectiology;Antibacterial	Prestwick
127.104	98.5386		NSC 693868	Cdk inhibitor. Also inhibits GSK-3;	Tocris mini
126.962	95.4957		Limonin	;Limonin is also known as limonoate D-ring-lactone and limonoic acid di-delta-lactone. Chemically, it is a member of the class of compounds known as furanolactones.	Selleck tool compounds
126.962	100.466		(E)-Capsaicin	Prototypic vanilloid receptor agonist;	Tocris mini
126.776	48.1291		PF 573228	FAK;PF 573228 is a inhibitor of FAK with IC50 of 4 nM.	Selleck tool compounds
126.762	87.9408		Saracatinib (AZD0530)	Src, Bcr-Abl;	Selleck-known kinase inhibitors
126.626	97.1796	OPP UP-REGULATOR	Salinomycin (Procoxacin)	;Aminoglutethimide (Cytadren) is an anti-steroid drug which inhibits aromatase.	Selleck tool compounds
126.608	87.7858		NO-ASA	Inhibitor;Wnt Inhibitors Library	Enzo
126.38	97.0033		U 18666A	Inhibitor of hedgehog (Hh) signaling. Also inhibits cholesterol synthesis;	Tocris mini
125.927	87.7103		Rottlerin	mTORC1 inhib;Autophagy inducers library	Enzo
125.709	96.8491		Buspirone hydrochloride	5-HT1A partial agonist;	Tocris mini
125.45	92.9744	OPP UP-REGULATOR	SK1-I	Sphingosine Kinase-1 Inhibitor;	Selleck tool compounds
125.443	98.062		Simvastatin (Zocor)	;Simvastatin (Zocor) is a competitive inhibitor of HMG-CoA reductase with Ki of 0.1-0.2 nM .	Selleck tool compounds
124.564	90.28		Vatalanib	Oncology;Antineoplastic	Prestwick
124.333	100.733		Methoxsalen (Oxsoralen)	;Methoxsalen (Oxsoralen) a naturally occurring furocoumarin compound found in several species of plants, including Psoralea corylifolia, is an agent used to treat psoriasis, eczema, vitiligo and some cutaneous Lymphomas in conjunction with exposing the skin to sunlight.	Selleck tool compounds
124.171	79.926		SU11652	Tyrosine kinase inhib.;Autophagy inducers library	Enzo
124.169	104.384		DS2	Positive allosteric modulator of _-containing GABAA receptors;	Tocris mini
124.149	99.087	OPP UP-REGULATOR	Imatinib (STI571)	;	Selleck-known kinase inhibitors
123.828	49.7597		ZM-447439	Aurora Kinase;	Selleck-known kinase inhibitors
123.823	59.3613		Quizartinib (AC220)	Flt;	Selleck-known kinase inhibitors
123.295	58.6718		Dasatinib (BMS-354825)	Src, Bcr-Abl, c-Kit;	Selleck-known kinase inhibitors
123.27	101.932		L-741,742 hydrochloride	Highly selective D4 antagonist;	Tocris mini
123.239	100.971		PCI-34051	HDAC;PCI-34051 is a potent and specific HDAC8 inhibitor with IC50 of 10 nM.	Selleck tool compounds
123.178	10.0751		Staurosporine	Apoptosis control;Autophagy inducers library	Enzo
123.165	84.7515		Acetyl-S-farnesyl-L-cysteine	Farnesoid;Nuclear Receptor Ligand Library	Enzo
123.148	14.0923		Vinflunine Tartrate	Microtubule Associated;Vinflunine is a new vinca alkaloid uniquely fluorinated with the properties of mitotic-arresting and tubulin-interacting activity.	Selleck tool compounds
123.114	81.0697	OPP UP-REGULATOR	UNC1999	;	SGC Bromodomains
123.102	118.868		Apixaban	Factor Xa;Apixaban is a highly selective, reversible inhibitor of Factor Xa with Ki of 0.08 nM and 0.17 nM in human and rabbit, respectively.	Selleck tool compounds
122.975	96.2382		AT-406	E3 Ligase;AT-406 is a potent IAP (inhibitor of apoptosis protein via E3 ubiquitin ligase) inhibitor of XIAP, cIAP1, and cIAP2 with Ki of 66.4 nM, 1.9 nM, and 5.1 nM, respectively.	Selleck tool compounds
122.916	102.125		Rifaximin (Xifaxan)	;Rifaximin(Xifaxan), an orally administered, semi-synthetic, nonsystemic antibiotic derived from rifamycin SV with antibacterial activity.	Selleck tool compounds
122.886	70.3556		NVP-ADW742	IGF-1R;	Selleck-known kinase inhibitors
122.867	103.401		Ergosterol	;Ergosterol is a sterol and a biological precursor (a provitamin) to vitamin D2.	Selleck tool compounds
122.786	95.1936		Tamoxifen citrate	_Ceramide;Autophagy inducers library	Enzo
122.773	95.0001		Quetiapine hemifumarate	Central Nervous System;Antipsychotic	Prestwick
122.75	91.661		Tamoxifen	ER antagonist;Nuclear Receptor Ligand Library	Enzo
122.713	106.869		Eucatropine hydrochloride	Neuromuscular;Antiglaucoma	Prestwick
122.584	96.4859		Aloin (Barbaloin)	;Aloin(Barbaloin) is a potent tyrosinase inhibitor with an IC50 of 97 ?M for HeLaS3 cells	Selleck tool compounds
122.583	82.8696		N-Propyl gallate	Phenolic antioxidant;Redox 2835 (vers 1.1)	Enzo
122.375	45.4249		Thapsigargin	ER Stress/SERCA inhib.;Autophagy inducers library	Enzo
122.37	104.124		Carvedilol	Cardiovascular;Antihypertensive	Prestwick
122.366	29.3649		3'-Fluorobenzylspiperone maleate	D2-like receptor ligand;	Tocris mini
122.334	85.3916		CHIR-99021 (CT99021) HCl	PI3K/Akt/mTOR;	Selleck-known kinase inhibitors
122.325	107.854		sodium 4-Phenylbutyrate	Histone deacetylase inhibitor;	Tocris mini
122.196	100.189		Tracazolate hydrochloride	Central Nervous System;Anticonvulsant	Prestwick
122.134	96.6003		SKF 38393 hydrobromide	Selective D1-like agonist;	Tocris mini
122.118	27.7023		Lylamine hydrochloride	CB1 agonist;	Tocris mini
122.088	102.041		Loteprednol etabonate	;Loteprednol etabonate is an anti-inflammatory corticosteroid used in ophthalmology.	Selleck tool compounds
122.01	28.4967		Tunicamycin	ER Stress;Autophagy inducers library	Enzo
121.978	88.0375		Piperidolate hydrochloride	Neuromuscular;Antispastic	Prestwick
121.959	98.8261		CHIR99021	Inhibitor;Wnt Activators Library	Enzo
121.934	99.2917	OPP UP-REGULATOR	Tie2 kinase inhibitor	Tie-2;	Selleck-known kinase inhibitors
121.885	100.792	OPP UP-REGULATOR	ICI 182,780	Estrogen receptor antagonist;	Tocris mini
121.823	48.6264		SNS-314 Mesylate	Aurora Kinase;	Selleck-known kinase inhibitors
121.805	100.01	OPP UP-REGULATOR	Vemurafenib (PLX4032)	Raf ;	Selleck-known kinase inhibitors
121.686	95.2391	OPP UP-REGULATOR	PFI-4	;	SGC Bromodomains
121.522	81.0119		AG14361	PARP;AG14361 is a potent inhibitor of PARP1 with Ki of < 5 nM.	Selleck tool compounds
121.398	106.504		C1	ROS/non-Beclin1 dependent;Autophagy inducers library	Enzo
121.356	105.125		Galeterone (TOK-001)	Androgen Receptor;Galeterone (TOK-001, VN/124-1) is a selective CYP17 inhibitor and androgen receptor (AR) antagonist with IC50 of 300 nM and 384 nM, respectively.	Selleck tool compounds
121.289	92.6951	OPP UP-REGULATOR	NU7441(KU-57788)	DNA-PK, PI3K;	Selleck-known kinase inhibitors
121.167	101.144		Carvedilol	;Redox 2835 (vers 1.1)	Enzo
121.059	39.075		Spiperone hydrochloride	5-HT2A antagonist. Also D2-like antagonist;	Tocris mini
121.035	107.587		GP 1a	Highly selective CB2 agonist;	Tocris mini
120.989	96.8048		Salidroside (Rhodioloside)	;Salidroside (Rhodioloside; Rhodosin) is a glucoside compound with an IC50 of 4.99 •À_ 0.23 ?g/mL for the proliferation of SACC-2 cells.	Selleck tool compounds
120.907	68.5637		MK8745	Aurora Kinase;	Selleck-known kinase inhibitors
120.879	105.164		Buthionine sulfoximine	Glutathione biosynthesis inhibitor;Redox 2835 (vers 1.1)	Enzo
120.842	95.9734	OPP UP-REGULATOR	KU-60019	ATM ;	Selleck-known kinase inhibitors
120.776	91.9199	OPP UP-REGULATOR	SB 228357	5-HT2C/2B antagonist/inverse agonist;	Tocris mini
120.768	100.148		SL 327	Selective inhibitor of MEK1 and MEK2; brain penetrant;	Tocris mini
120.757	108.013		Orotic acid (6-Carboxyuracil)	;Orotic acid(6-Carboxyuracil) is a heterocyclic compound and an acid.	Selleck tool compounds
120.727	93.2436		bis-demethoxycurcumin	Phenolic antioxidant;Redox 2835 (vers 1.1)	Enzo
120.713	105.985		Dabrafenib (GSK2118436)	Raf;Dabrafenib (GSK2118436) is a potent ATP-competitive inhibitor of B-Raf, B-RafV600E and c-Raf with IC50 of 3.2 nM, 0.8 nM and 5.0 nM, respectively.	Selleck tool compounds
120.626	103.973		3-Methyladenine	PI3K inhib;Autophagy inhibitors library	Enzo
120.526	58.8584		Dapivirine	Reverse Transcriptase;Dapivirine is an nonnucleoside reverse transcriptase inhibitor for HIV reverse transcriptase with IC50 of 24 nM.	Selleck tool compounds
120.508	32.2344		GSK461364	PLK;	Selleck-known kinase inhibitors
120.462	109.77		Halofantrine hydrochloride	Metabolism;Antimalarial	Prestwick
120.337	94.5873		Remacemide hydrochloride	NMDA antagonist; blocks ion channel and allosteric modulatory site;	Tocris mini
120.18	11.6267		MLN9708	Proteasome;MLN9708 is a selective inhibitor of chymotrypsin-like proteolytic (?5) site of the 20S proteasome with IC50 and Ki of 3.4 nM and 0.93 nM.	Selleck tool compounds
120.172	101.352		Imatinib	Oncology;Antineoplastic	Prestwick
120.114	18.2963		Anisomycin	p38 MAPK activator;Autophagy inhibitors library	Enzo
120.02	90.4122		MTPG	Group II/group III mGlu antagonist. More selective for group II than group III;	Tocris mini
119.97	100.434		Wortmannin	PI3K inhib;Autophagy inhibitors library	Enzo
119.931	30.816		OSU-03012 (AR-12)	PDK-1;OSU-03012 is a potent inhibitor of recombinant PDK-1 with IC50 of 5 ?M.	Selleck tool compounds
119.906	107.643		Tranylcypromine hemisulfate	Lysine demethylase inhibitor;Epigenetics (vers 1.0)	Enzo
119.862	101.021		Esculetin	Coumarin antioxidant;Redox 2835 (vers 1.1)	Enzo
119.857	97.8768		Oxethazaine	Neuromuscular;Local anesthetic	Prestwick
119.705	97.0776		BML-266	SIRT2 inhibitor;Epigenetics (vers 1.0)	Enzo
119.616	86.7754	OPP UP-REGULATOR	Fenretinide	Synthetic retinoid. Potent anticancer agent;	Tocris mini
119.571	91.2799		VE-821	ATM/ATR;VE-821 is a potent and selective ATP competitive inhibitor of ATR with Ki and IC50 of 13 nM and 26 nM, respectively.	Selleck tool compounds
119.499	99.958	OPP UP-REGULATOR	SecinH3	GDP/GTP Exchange Factor Inhibitor;	Selleck tool compounds
119.455	92.5016		HER2 Inhibitor 1	HER2, EGFR;	Selleck-known kinase inhibitors
119.33	106.524		Betapar (Meprednisone)	;Betapar(Meprednisone) is a glucocorticoid and a methylated derivative of prednisone.	Selleck tool compounds
119.124	101.525		Mifepristone	Endocrinology;Abortifacient	Prestwick
119.031	106.311		Procysteine	Glutathione precursor;Redox 2835 (vers 1.1)	Enzo
118.972	77.462	OPP UP-REGULATOR	GSK 269962	ROCK-1/-2 Inhibitor;	Selleck tool compounds
118.787	16.7647		Vinblastine sulfate	Disrupts microtubules;	Tocris mini
118.755	93.865		Acetylcholine chloride	AChR;The chemical compound acetylcholine (ACh) is a neurotransmitter in both the peripheral nervous system (PNS) and central nervous system (CNS) in many organisms including humans.	Selleck tool compounds
118.602	108.57		Dexamethasone	GR agonist;Nuclear Receptor Ligand Library	Enzo
118.496	99.8834		D609	Antioxidant;Redox 2835 (vers 1.1)	Enzo
118.494	84.7753		Baicalein	Flavone antioxidant;Redox 2835 (vers 1.1)	Enzo
118.439	104.976		Zolantidine dimaleate	Potent, centrally active H2 antagonist;	Tocris mini
118.381	98.8568		Toremifene	Endocrinology;Antineoplastic	Prestwick
118.354	99.9645		Candesartan cilexetil (Atacand)	RAAS;Candesartan cilexetil (Atacand) is a specific nonpeptide Ang II receptor (ATR) antagonist and the prodrug of candesartan which is an ATR antagonist with an IC50 of 15 ?g/kg	Selleck tool compounds
118.33	101.143		Forskolin	cAMP;Forskolin is a ubiquitous activator of eukaryotic adenylyl cyclase (AC).	Selleck tool compounds
118.225	41.7516		ALLN	Proteasome inhibitor;Autophagy inducers library	Enzo
118.209	99.4375		?-carotene	Polyunsaturated radical scavenger;Redox 2835 (vers 1.1)	Enzo
118.161	93.8449		Lapatinib Ditosylate (Tykerb)	EGFR, HER2;	Selleck-known kinase inhibitors
118.151	81.4585		Pifithrin-µ	HSP70 inhibitor;Autophagy inhibitors library	Enzo
118.097	84.0551	OPP UP-REGULATOR	Dichlorobenzamil	Calcium channel;Ion channel ligand library	Enzo
118.041	100.573		Tanshinone IIA	1,2-Quinone antioxidant;Redox 2835 (vers 1.1)	Enzo
118.035	115.049	OPP UP-REGULATOR	Silibinin (Silybin)	;Silibinin(Silybin) is the major active constituent of silymarin.	Selleck tool compounds
117.959	100.832		WAY-100635 HCl	5-HT Receptor;WAY 100635 is a potent and selective 5-HT agonist with IC50 of 0.95 nM.	Selleck tool compounds
117.925	103.515		Raloxifene hydrochloride	Endocrinology;	Prestwick
117.91	95.5698		Cisatracurium besylate (Nimbex)	Adrenergic Receptor;"Cisatracurium besylate is a nondepolarizing neuromuscular blocking agent, antagonizing the action of acetylcholine by inhibiting neuromuscular transmission.	Selleck tool compounds
117.898	107.403		Betamethasone Dipropionate (Diprolene)	;Betamethasone Dipropionate(Diprolene) is a glucocorticoid steroid with anti-inflammatory and immunosuppressive abilities.	Selleck tool compounds
117.86	104.668		Ascorbic acid	Ascorbate-type antioxidant;Redox 2835 (vers 1.1)	Enzo
117.795	91.3518	OPP UP-REGULATOR	Nilotinib (AMN-107)	Bcr-Abl;	Selleck-known kinase inhibitors
117.778	109.14		Reboxetine mesylate	Potent, selective noradrenalin uptake inhibitor; orally active;	Tocris mini
117.749	100.655		Torcetrapib (CP-529414)	CETP;Torcetrapib (CP-529414) is a CETP inhibitor with IC50 of 37 nM.	Selleck tool compounds
117.683	77.856		Bafetinib (INNO-406)	Bcr-Abl;No description	Selleck tool compounds
117.682	86.8882		IRL-2500	Potent ETB antagonist;	Tocris mini
117.644	25.2779		NMS-P937 (NMS1286937)	PLK;	Selleck-known kinase inhibitors
117.587	92.8881		Niclosamide	Internalization / Downregulation;Wnt Inhibitors Library	Enzo
117.576	99.3869	OPP UP-REGULATOR	Retapamulin	;Retapamulin is a topical antibiotic, which binds to both E. coli and S. aureus ribosomes with similar potencies with Kd of 3 nM.	Selleck tool compounds
117.501	78.2673		Golvatinib (E7050)	c-Met;E7050 is a dual c-Met and VEGFR-2 inhibitor with IC50 of 14 nM and 16 nM, respectively.	Selleck tool compounds
117.487	109.854		PSB 36	Potent and selective A1 antagonist;	Tocris mini
117.434	102.798		Tamoxifen citrate	Estrogen receptor partial agonist/antagonist;	Tocris mini
117.413	104.022		Flunarizineá2HCl	Calcium channel;Ion channel ligand library	Enzo
117.408	99.6641		Zuclopenthixol dihydrochloride	Central Nervous System;Antipsychotic	Prestwick
117.4	103.312		Vardenafil Hydrochloride Trihydrate (Vivanza)	PDE;Vardenafil Hydrochloride Trihydrate (Vivanza) is a new type PDE inhibitor with IC50 of 0.7 and 180 nM for PDE5 and PDE1, respectively.	Selleck tool compounds
117.372	97.7579		LY310762	5-HT Receptor;LY310762 is a 5-HT1D antagonist with Ki of ~0.2 ?M.	Selleck tool compounds
117.37	98.3		(±)-5'-Chloro-5'-deoxy-ENBA	Highly selective A1 agonist;	Tocris mini
117.357	97.6525		Maraviroc	CCR5;Maraviroc (Selzentry, UK-427857, Celsentri) is a CCR5 antagonist for MIP-1?, MIP-1? and RANTES with IC50 of 3.3 nM, 7.2 nM and 5.2 nM, respectively.	Selleck tool compounds
117.32	98.3334		PF-2545920	PDE;No description	Selleck tool compounds
117.272	105.048		Prednicarbate	Metabolism;Anti-Inflammatory	Prestwick
117.256	108.536		Ketanserin tartrate	Selective 5-HT2A antagonist. Also antagonist at 5-HT1D;	Tocris mini
117.25	101.446		YO-01027	Gamma-secretase;YO-01027 (Dibenzazepine, DBZ) is a dipeptidic ?-secretase inhibitor with IC50 of 2.6 nM and 2.9 nM for APPL and Notch, respectively.	Selleck tool compounds
117.243	102.161		Vinpocetine (Cavinton)	Sodium Channel;"Vinpocetine is a selectively inhibitor of voltage-sensitive sodium channel for the treatment of stroke, vascular dementia and Alzheimer's disease.	Selleck tool compounds
117.154	106.776		Cisapride	Gastroenterology;Gastroprokinetic	Prestwick
117.145	106.755	OPP UP-REGULATOR	Dabrafenib (GSK2118436)	Raf;	Selleck-known kinase inhibitors
117.117	105.921		Metergoline	Central Nervous System;Antiprolactin	Prestwick
117.105	99.0043		L-Ergothioneine	Endogenous antioxidant;Redox 2835 (vers 1.1)	Enzo
117.049	51.4013		Aurora A Inhibitor I	Aurora Kinase;	Selleck-known kinase inhibitors
117.003	98.5676		Perphenazine	Central Nervous System;Antiemetic	Prestwick
116.988	102.329		TCPOBOP	CAR agonist;Nuclear Receptor Ligand Library	Enzo
116.926	105.465		Itraconazole	Infectiology;Antifungal	Prestwick
116.836	74.7977		D-?-Tocopherol	Phenolic antioxidant;Redox 2835 (vers 1.1)	Enzo
116.763	113.853		Nefazodone hydrochloride	5-HT2A antagonist and 5-HT uptake inhibitor. Antidepressant;	Tocris mini
116.726	95.0821	OPP UP-REGULATOR	ABT-199 (GDC-0199 )	Bcl-2;ABT-199 is a Bcl-2-selective inhibitor with Ki of < 0.010 nM.	Selleck tool compounds
116.693	108.222		Allopurinol (Zyloprim)	OX Receptor;Allopurinol (Zyloprim) is a xanthine oxidase inhibitor with an IC50 of 7.82•À_0.12 ?M.	Selleck tool compounds
116.689	106.223		DL-?-Lipoic acid	Sulfur-containing antioxidant ;Redox 2835 (vers 1.1)	Enzo
116.667	103.568	OPP UP-REGULATOR	PF 3716556	ATPase, Proton Pump;No description	Selleck tool compounds
116.66	98.7659		ARRY334543	EGFR;ARRY334543 is a selective and potent ErbB1 and ErbB2 inhibitor with IC50 of 7 nM and 2 nM, respectively.	Selleck tool compounds
116.622	85.7249		Tenidap	NSAID, cyclooxygenase (COX-1) inhibitor. Also opener of KIR2.3;	Tocris mini
116.568	45.7916		NCH-51	HDAC inhibitor;Epigenetics (vers 1.0)	Enzo
116.536	89.7704		Amiodarone hydrochloride	Cardiovascular;Antianginal	Prestwick
116.519	100.632	OPP UP-REGULATOR	MRT-10	SMO Receptor Antagonist;	Selleck tool compounds
116.512	89.3471		AGK2	SIRT2 inhibitor;Epigenetics (vers 1.0)	Enzo
116.461	101.416		Meptazinol hydrochloride	Central Nervous System;Analgesic	Prestwick
116.458	94.9355		NVP-BVU972	c-Met;NVP-BVU972 is a selective and potent Met inhibitor with IC50 of 14 nM.	Selleck tool compounds
116.451	89.0767		PB 28 dihydrochloride	Sigma-2 Receptor Agonist;	Selleck tool compounds
116.449	108.021		Carbazochrome sodium sulfonate	;"Carbazochrome is an antihemorrhagic for use in the treatment of hemorrhoids.	Selleck tool compounds
116.437	86.2598	OPP UP-REGULATOR	AMG458	c-Met;	Selleck-known kinase inhibitors
116.434	89.7339		Saquinavir mesylate	Immunology;Antiviral	Prestwick
116.386	93.473		2-Chloro-N6-cyclopentyladenosine	Potent, selective A1 agonist;	Tocris mini
116.376	106.562		Triclosan	Infectiology;Antibacterial	Prestwick
116.354	85.7145		Prochlorperazine dimaleate	Central Nervous System;Antiemetic	Prestwick
116.335	68.5119		Azacitidine (Vidaza)	DNA Methyltransferase;Azacitidine is a nucleoside analogue of cytidine that specifically inhibits DNA methylation by trapping DNA methyltransferases.	Selleck tool compounds
116.301	107.417		Verteporfin	Ophthalmology;	Prestwick
116.27	100.358		Vinblastine	AChR;Vinblastine inhibits microtubule formation and supresses nAChR activity with IC50 of 8.9 ?M.	Selleck tool compounds
116.263	105.011		Letrozole	Oncology;Antineoplastic	Prestwick
116.233	98.5041		Simvastatin	Cardiovascular;Antilipemic	Prestwick
116.128	107.922		Dihydroergotamine mesylate	Partial _ agonist. Non-selective;	Tocris mini
116.075	106.809		Canrenone	Endocrinology;Diuretic	Prestwick
116.041	102.889		Pizotifen malate	Allergology;Antihistaminic	Prestwick
116.035	96.0542		Diosmetin (Luteolin 4-methyl ether)	;Diosmetin (Luteolin 4-methyl ether) is a bioflavonoid found in spearmint, oregano, and many other plants.	Selleck tool compounds
116.022	97.4697	OPP UP-REGULATOR	Pazopanib HCl	VEGFR, PDGFR, c-Kit;	Selleck-known kinase inhibitors
116.014	104.082		Sulfachloropyridazine	Infectiology;Antibacterial	Prestwick
115.99	68.976		PD173074	FGFR, VEGFR;	Selleck-known kinase inhibitors
115.961	93.4525		OF-1	;	SGC Bromodomains
115.949	101.681	OPP UP-REGULATOR	EHT 1864	Rho;	Selleck-known kinase inhibitors
115.949	81.7204	OPP UP-REGULATOR	Mibefradil dihydrochloride	Ca2+ channel blocker (T-type);	Tocris mini
115.942	104.501		Valproic acid	Central Nervous System;Anticonvulsant	Prestwick
115.912	96.6517		Ketotifen fumarate	Allergology;Antihistaminic	Prestwick
115.861	105.597		Levopropoxyphene napsylate	Central Nervous System;Analgesic	Prestwick
115.858	101.596	OPP UP-REGULATOR	FK-506 (Tacrolimus)	;An immunosuppressive agent and macrolide antibiotic.	Selleck tool compounds
115.793	60.7895		CX-5461	DNA/RNA Synthesis;CX-5461 selectively inhibits Pol I-driven transcription of rRNA with IC50 of 142 nM in HCT-116 cells.	Selleck tool compounds
115.74	79.1555	OPP UP-REGULATOR	SANT-2	Inhibitor of hedgehog (Hh) signaling; antagonizes smoothened activity;	Tocris mini
115.736	102.635		Meclozine dihydrochloride	Allergology;Antiemetic	Prestwick
115.728	105.162		IWR-1	Stabilizer;Wnt Inhibitors Library	Enzo
115.707	102.88		Rifabutin	Infectiology;Antibacterial	Prestwick
115.705	98.4222		KN-93 Phosphate	Others;	Selleck-known kinase inhibitors
115.597	104.223		Mosapride citrate	5-HT Receptor;Mosapride is a gastroprokinetic agent that acts as a selective 5HT4 agonist.	Selleck tool compounds
115.592	81.1488		Thioridazine hydrochloride	Central Nervous System;Antipsychotic	Prestwick
115.519	74.7109	OPP UP-REGULATOR	OSI-930	c-Kit, VEGFR;	Selleck-known kinase inhibitors
115.518	72.2048	OPP UP-REGULATOR	PD173955	Bcr-Abl;	Selleck-known kinase inhibitors
115.503	98.4667		Naftopidil dihydrochloride	Cardiovascular;Antihypertensive	Prestwick
115.496	73.5403		(S)-(+)-Niguldipine hydrochloride	_1 antagonist, L-type Ca2+ channel blocker;	Tocris mini
115.483	96.7906		Tariquidar	P-gp;Tariquidar (XR9576) is a potent and selective noncompetitive inhibitor of P-glycoprotein with Kd of 5.1 nM.	Selleck tool compounds
115.465	103.574		GR 103691	Highly selective D3 antagonist;	Tocris mini
115.463	97.6147		1,2-Dithiole-3-thione	Sulfur-containing antioxidant;Redox 2835 (vers 1.1)	Enzo
115.416	102.961		A 740003	Potent and selective P2X7 antagonist;	Tocris mini
115.393	92.0711		(-)-Bicuculline methobromide	Water-soluble GABAA antagonist;	Tocris mini
115.379	80.5571		Ketoconazole	Infectiology;Antifungal	Prestwick
115.354	111.668		Bosentan	Cardiovascular;Vasodilator	Prestwick
115.342	83.7938		Anpirtoline hydrochloride	Highly potent 5-HT1B agonist. Also 5-HT3 antagonist;	Tocris mini
115.326	99.8286		Clemastine fumarate	H1 antagonist;	Tocris mini
115.321	75.7953		(R)-(-)-Niguldipine hydrochloride	_1 antagonist, L-type Ca2+ channel blocker. Less active enantiomer of Niguldipine hydrochloride (Cat. No. 1123);	Tocris mini
115.32	95.999	OPP UP-REGULATOR	Amuvatinib (MP-470)	c-Met, c-Kit, PDGFR, Flt, c-RET;	Selleck-known kinase inhibitors
115.307	104.292		Rifapentine	Infectiology;Antibacterial	Prestwick
115.271	94.3512		Loratadine	Allergology;Antihistaminic	Prestwick
115.194	108.032		Vemurafenib (PLX4032)	Raf;PLX4032 (Vemurafenib, RG7204, Zelboraf, RO5185426) is a novel and potent inhibitor of B-RafV600E with IC50 of 31 nM.	Selleck tool compounds
115.148	103.229		(S)-propranolol hydrochloride	Cardiovascular;Antianginal	Prestwick
115.025	97.9032		Zalcitabine	Metabolism;Antiviral	Prestwick
115.003	94.129		Silodosin (Rapaflo)	Adrenergic Receptor;Silodosin(Rapaflo) is an ?1-adrenoceptor antagonist with high uroselectivity.	Selleck tool compounds
115	90.7266		L-Glutamine	;L-Glutamine is one of the 20 amino acids encoded by the standard genetic code.	Selleck tool compounds
114.913	115.556		Methylprednisolone	;Methylprednisolone is a synthetic corticosteroid with anti-inflammatory and immunomodulating properties.	Selleck tool compounds
114.901	106.028	OPP UP-REGULATOR	Pimecrolimus	Others;No description	Selleck tool compounds
114.896	98.3282		Telmisartan	Cardiovascular;Antihypertensive	Prestwick
114.853	91.3689		Methiothepin maleate	Has moderate affinity for 5-ht5 and high affinity for 5-ht6 and 5-HT7. Also antagonist at 5-HT1 and 5-HT2;	Tocris mini
114.842	89.2182	OPP UP-REGULATOR	BS-181 HCl	CDK ;	Selleck-known kinase inhibitors
114.777	89.2309		Sodium butyrate	;Sodium butyrate is a compound with formula Na(C3H7COO)	Selleck tool compounds
114.739	96.179	OPP UP-REGULATOR	GNE-7915	Others;	Selleck-known kinase inhibitors
114.729	103.903		Zotepine	Central Nervous System;Antipsychotic	Prestwick
114.713	81.2979		A-7 hydrochloride	Calmodulin antagonist;	Tocris mini
114.651	106.433		Oxytetracycline dihydrate	;"Oxytetracycline is a prescription antibiotic, iinterfering with the ability of bacteria to produce essential proteins.	Prestwick
114.646	108.954		Nicardipine hydrochloride	Cardiovascular;Antianginal	Prestwick
114.639	52.7694		Go6850	PKC Inhibitor;Autophagy inducers library	Enzo
114.633	101.879		Dihydroergotamine tartrate	Central Nervous System;Antimigraine	Prestwick
114.587	97.7249		Rupatadine Fumarate	Histamine Receptor;Rupatadine is an inhibitor of PAFR and histamine (H1) receptor with Ki of 550 and 102 nM, respectively.	Selleck tool compounds
114.521	94.2933		XL019	JAK;	Selleck-known kinase inhibitors
114.489	95.8377		Pimozide	Central Nervous System;Antipsychotic	Prestwick
114.444	85.3447		STF-62247	trans golgi network;Autophagy inducers library	Enzo
114.439	100.835	OPP UP-REGULATOR	Levonorgestrel (Levonelle)	;Levonorgestrel(Levonelle) is a synthetic progestogen used as an active ingredient in some hormonal contraceptives.	Selleck tool compounds
114.435	112.029		Sodium Deoxycholic acid	Unknown;Wnt Activators Library	Enzo
114.416	47.5196		SR 33805	L-type Ca2+ Channel Inhibitor;No description	Selleck tool compounds
114.391	108.675	OPP UP-REGULATOR	Coenzyme Q10 (CoQ10)	;Coenzyme Q10 (ubiquinone, ubidecarenone, coenzyme Q) is a component of the electron transport chain and participates in aerobic cellular respiration.	Selleck tool compounds
114.365	98.3767		Cyproterone acetate	Androgen Receptor;Cyproterone acetate is an androgen receptor (AR) antagonist with IC50 of 7.1 nM.	Selleck tool compounds
114.364	17.1197		NPI-2358 (Plinabulin)	VDA;No description	Selleck tool compounds
114.363	109.828		Doxazosin mesylate	Cardiovascular;Antihypertensive	Prestwick
114.355	84.7154		UK 383367	Others;No description	Selleck tool compounds
114.325	113.85		Tie2 kinase inhibitor	Tie-2;Tie2 kinase inhibitor is a potent and selective Tie2 inhibitor with IC50 of 0.25 ?M.	Selleck tool compounds
114.287	86.8624	OPP UP-REGULATOR	NTNCB hydrochloride	Potent and selective non-peptidic NPY Y5 antagonist;	Tocris mini
114.282	101.093		Fluvoxamine maleate	Central Nervous System;Antidepressant	Prestwick
114.281	85.1745		Dilazep dihydrochloride	Cardiovascular;Antiplatelet	Prestwick
114.252	94.1366		A-196	;	SGC Bromodomains
114.249	108.534		Ro 19-4605	Benzodiazepine inverse agonist;	Tocris mini
114.247	99.0452		Fulvestrant	Endocrinology;Antineoplastic	Prestwick
114.24	100.967		Fluspirilene	Dopamine antagonist;Autophagy inducers library	Enzo
114.203	98.7708		Cimetidine (Tagamet)	Histamine Receptor;Cimetidine(Tagamet), a histamine congener, competitively inhibits histamine binding to histamine H2 receptors.	Selleck tool compounds
114.186	90.2606		Val-Val-Val	Inhibitor;Wnt Inhibitors Library	Enzo
114.183	83.708	OPP UP-REGULATOR	Triciribine (Triciribine phosphate)	Akt;	Selleck-known kinase inhibitors
114.174	88.555		Sertraline HCl	5-HT Receptor;Sertraline HCl is a 5-HT antagonist with Ki of 13 nM.	Selleck tool compounds
114.165	82.5785		Pimozide	Calcium channel;Ion channel ligand library	Enzo
114.139	107.742		DTT	Thiol-containing reducing agent;Redox 2835 (vers 1.1)	Enzo
114.131	93.3634		3-Methylcholanthrene	CAR inverse agonist;Nuclear Receptor Ligand Library	Enzo
114.105	100.929		CDC	Phenolic antioxidant;Redox 2835 (vers 1.1)	Enzo
114.091	108.508		GSK256066	PDE;GSK256066 is a selective PDE4B inhibitor with IC50 of 3.2 pM.	Selleck tool compounds
114.042	78.43		Astemizole	Orally active, potent H1 antagonist. Also hERG K+ channel blocker.;	Tocris mini
114.019	94.6144		Thiethylperazine dimalate	Central Nervous System;Antiemetic	Prestwick
113.973	59.8201		Nanchangmycin	;Nanchangmycin (dianemycin) is a polyether antibiotic with similar structure to dianemycin and is very active against a broad spectrum of harmful nematodes and insects but not for for mammals and plants.	Selleck tool compounds
113.969	99.5046		Fluphenazine dihydrochloride	Central Nervous System;Antipsychotic	Prestwick
113.952	71.6048	OPP UP-REGULATOR	JNK Inhibitor V	JNK Inhibitor;	Selleck tool compounds
113.935	60.7112		Vortioxetine (Lu AA21004) hydrobromide	5-HT Receptor;Lu-AA21004 is an oral multimodal serotonergic agent, inhibits 5-HT(1A), 5-HT(1B), 5-HT(3A), 5-HT(7) and SERT with IC50 of 15 nM, 33 nM, 3.7 nM, 19 nM and 1.6 nM, respectively.	Selleck tool compounds
113.904	53.3104		ZM 447439	Inhibits Aurora kinase B;	Tocris mini
113.88	111.289		Ascorbyl palmitate	Lipohilic ascorbate;Redox 2835 (vers 1.1)	Enzo
113.838	103.881		Vinpocetine	Na+ channel blocker;	Tocris mini
113.811	96.5952		Nobiletin (Hexamethoxyflavone)	;Nobiletin (Hexamethoxyflavone) is a chemical compound and an O-methylated flavone, a flavonoid isolated from citrus peels like in tangerine.	Selleck tool compounds
113.781	73.7909		ABT-737	Autophagy;ABT-737 is a BH3 mimetic inhibitor of Bcl-xL, Bcl-2 and Bcl-w with EC50 of 78.7 nM, 30.3 nM and 197.8 nM, respectively.	Selleck tool compounds
113.778	110.474		Rivastigmine	Central Nervous System;	Prestwick
113.669	85.9306		Pimobendan (Vetmedin)	PDE;Pimobendan is a selective inhibitor of PDE3 with IC50 of 0.32 ?M.	Selleck tool compounds
113.625	111.284		(±)Bay K8644	L-type Ca2+ agonist;Autophagy inhibitors library	Enzo
113.618	100.059		Deflazacort (Calcort)	;Deflazacort(Calcort) is a glucocorticoid used as an anti-inflammatory and immunosuppressant.	Selleck tool compounds
113.612	97.9514		Flupirtine maleate	DNA/RNA Synthesis;Flupirtine maleate is the salt form of Flupirtine, which is a non-opioid, centrally acting analgesia, muscle relaxation and neuroprotection.	Selleck tool compounds
113.603	104.375		WH-4-023	Src;	Selleck-known kinase inhibitors
113.599	100.897		Dibucaine	Neuromuscular;Local anesthetic	Prestwick
113.597	102.521		Tamoxifen citrate	Endocrinology;Antineoplastic	Prestwick
113.582	108.488		Articaine hydrochloride	Central Nervous System;Anesthetic	Prestwick
113.545	102.08		Apatinib (YN968D1)	VEGFR;	Selleck-known kinase inhibitors
113.54	96.1366		Butenafine Hydrochloride	Infectiology;Antifungal	Prestwick
113.54	97.997		Otenabant (CP-945598) HCl	Cannabinoid Receptor;CP-945598 HCl is a potent and selective cannabinoid type 1 receptor antagonist with Ki of 0.7 nM.	Selleck tool compounds
113.526	96.3961		GW5074	Raf;	Selleck-known kinase inhibitors
113.512	101.937		Mitotane	Endocrinology;Antineoplastic	Prestwick
113.501	109.575		Bethanechol chloride	Metabolism;	Prestwick
113.473	99.5261		2-APB	IP3 receptor antagonist. Also TRP channel modulator;	Tocris mini
113.433	105.104		Dapoxetine HCl (Priligy)	5-HT Receptor;Dapoxetine hydrochloride is a short-acting novel selective serotonin reuptake inhibitor.	Selleck tool compounds
113.37	76.7721		SB590885	Raf;	Selleck-known kinase inhibitors
113.348	101.001		Lopinavir (ABT-378)	HIV Protease;Lopinavir (ABT-378) is a potent HIV protease inhibitor with Ki of 1.3 pM.	Selleck tool compounds
113.338	91.628		Pazopanib	VEGFR;	Selleck-known kinase inhibitors
113.324	94.7327		Imiquimod	TLR7;Autophagy inducers library	Enzo
113.323	85.5567	OPP UP-REGULATOR	Gedunin	Hsp90 inhibitor; anticancer and antimalarial activity;	Tocris mini
113.308	115.471		Mecamylamine hydrochloride	Cardiovascular;Antihypertensive	Prestwick
113.308	94.7447		PF-3845	FAAH;PF-3845 is a potent, selective and irreversible FAAH inhibitor with Ki of 230 nM.	Selleck tool compounds
113.288	93.0112		Adenine	DNA/RNA Synthesis;Adenine is a purine derivative and a nucleobase with a variety of roles in biochemistry.	Selleck tool compounds
113.269	96.1994		Cobicistat (GS-9350)	P450 (e.g. CYP17);Cobicistat (GS-9350) is a potent and selective inhibitor of CYP3A with IC50 of 30-285 nM.	Selleck tool compounds
113.231	106.254		Denatonium benzoate	Neuromuscular;	Prestwick
113.22	100.811		VU 0155069	Potent and selective PLD1 inhibitor;	Tocris mini
113.179	99.327		TGX-221	PI3K;	Selleck-known kinase inhibitors
113.156	97.887		Deptropine citrate	Allergology;Antihistaminic	Prestwick
113.152	102.027		Roxithromycin (Roxl-150)	;Roxithromycin(Roxl-150) is a semi-synthetic macrolide antibiotic. It is used to treat respiratory tract, urinary and soft tissue infections.	Selleck tool compounds
113.147	104.5		Domperidone	Peripheral D2-like antagonist;	Tocris mini
113.038	92.3102		SLV 320	Potent and selective A1 antagonist;	Tocris mini
113.033	111.785		2-Chloropyrazine	Cardiovascular;	Prestwick
113.02	102.286		ETP-46464	mTOR;	Selleck-known kinase inhibitors
112.994	94.8001		Imatinib mesylate	Tyrosine kinase inhib.;Autophagy inducers library	Enzo
112.961	98.291		Benzonatate	Neuromuscular;Antitussive	Prestwick
112.95	91.7656		NCI16221	Unknown;Wnt Inhibitors Library	Enzo
112.943	103.424		PFI-3	;	SGC Bromodomains
112.935	99.5726		Fulvestrant (Faslodex)	Estrogen/progestogen Receptor;Fulvestrant is an estrogen receptor (ER) antagonist with IC50 of 0.094 nM.	Selleck tool compounds
112.907	102.973		GSK1904529A	IGF-1R;	Selleck-known kinase inhibitors
112.899	104.834		Fluticasone propionate	Cardiovascular;Anti-inflammatory	Prestwick
112.883	99.9491		Methoxyverapamil	Calcium channel;Ion channel ligand library	Enzo
112.858	93.9135		CCT036477	Inhibitor;Wnt Inhibitors Library	Enzo
112.839	107.824		Arbutin	Metabolism;Antibacterial	Prestwick
112.827	101.4		Bepridil hydrochloride	Cardiovascular;Antianginal	Prestwick
112.812	112.412		Cefdinir	Infectiology;Antibacterial	Prestwick
112.808	89.2064		Disulfiram	Sulfur-containing antioxidant;Redox 2835 (vers 1.1)	Enzo
112.795	95.0676	OPP UP-REGULATOR	Salmeterol	Potent _2 agonist; long acting;	Tocris mini
112.784	104.451		Cyproterone acetate	Endocrinology;Antineoplastic	Prestwick
112.782	103.132		MR 16728 hydrochloride	Stimulates ACh release;	Tocris mini
112.757	103.056		Lidoflazine	Cardiovascular;Antianginal	Prestwick
112.732	103.25		SR 57227 hydrochloride	Potent, selective 5-HT3 agonist;	Tocris mini
112.715	71.3614		Bakuchiol	Phenolic antioxidant;Redox 2835 (vers 1.1)	Enzo
112.67	106.821		Rifabutin (Mycobutin)	;Rifabutin(Mycobutin) is a semisynthetic ansamycin antibiotic with potent antimycobacterial properties.	Selleck tool compounds
112.618	100.437		Atazanavir sulfate	HIV Protease;Atazanavir is a HIV protease inhibitor with Ki of 2.66 nM.	Selleck tool compounds
112.618	101.015		R-96544 hydrochloride	Potent, selective 5-HT2A antagonist;	Tocris mini
112.608	100.572		Indole-3-carbinol	;Indole-3-carbinol is produced by the breakdown of the glucosinolate glucobrassicin, which can be found at relatively high levels in cruciferous vegetables.	Selleck tool compounds
112.561	102.32		Nomegestrol acetate	Endocrinology;Contraceptive	Prestwick
112.553	100.125		10-DAB (10-Deacetylbaccatin)	;10-DAB (10-Deacetylbaccatin) is an antineoplastic agent and an anti-cancer intermediate.	Selleck tool compounds
112.489	105.132		AY 9944	Inhibitor of hedgehog (Hh) signaling. Inhibits _7-dehydrocholesterol reductase;	Tocris mini
112.471	113.936		Zafirlukast	Respiratory;Antiasthmatic	Prestwick
112.463	99.9213		Efonidipine hydrochloride monoethanolate	Ca2+ channel blocker (L- and T-type);	Tocris mini
112.459	101.83		Budesonide	Synthetic glucocorticoid; anti-inflammatory and chemopreventive;	Tocris mini
112.376	90.7037		Dexrazoxane HCl	;A cardioprotective agent	Selleck tool compounds
112.375	44.7023		BIO	Inhibitor;Wnt Activators Library	Enzo
112.364	100.054		Nilvadipine	Cardiovascular;Antianginal	Prestwick
112.344	103.778		Loperamide hydrochloride	Gastroenterology;Antidiarrheal	Prestwick
112.343	99.675		Ulipristal	;Ulipristal is a selective SPRM for emergency contraception after an unprotected intercourse or contraceptive failure.	Selleck tool compounds
112.313	102.324		AmiodaroneáHCl	Ca2+ Blocker/mTORC1 inhib.;Autophagy inducers library	Enzo
112.298	104.083	OPP UP-REGULATOR	Tracazolate hydrochloride	Subtype-selective GABAA allosteric modulator;	Tocris mini
112.285	90.4788		Amodiaquin dihydrochloride dihydrate	Infectiology;Anti-inflammatory	Prestwick
112.266	105.241		(R)-Propranolol hydrochloride	Cardiovascular;Antianginal	Prestwick
112.256	82.4051		Oxfendazole	;Oxfendazole is the sulfoxide form of fenbendazole which is a broad spectrum benzimidazole anthelmintic.	Selleck tool compounds
112.233	96.6015		AMG 9810	Potent and selective, competitive antagonist of TRPV1;	Tocris mini
112.221	82.6142		Cyclosporin A	Calcineurin (PP2B);Phosphatase Inhibitor Library	Enzo
112.204	85.4208		Ketoconazole	Cytochrome P450c17 inhibitor;	Tocris mini
112.156	100.668		Loxapine succinate	Central Nervous System;Antipsychotic	Prestwick
112.15	101.713		7-Ketocholesterol	Mitochondrial stress;Autophagy inducers library	Enzo
112.149	94.4959		Gestrinone	Endocrinology;Contraceptive	Prestwick
112.142	102.483		DO 897/99	Central Nervous System;Antidepressant	Prestwick
112.091	108.503		Elacridar	BCRP Inhibitor;No description	Selleck tool compounds
112.084	94.4244		Etomidate	Central Nervous System;Anesthetic	Prestwick
112.076	99.3579		Diarylsulfonesulfonamide	Inhibitor;Wnt Activators Library	Enzo
112.068	100.64		Clofazimine	Infectiology;Antibacterial	Prestwick
112.06	91.2218		Fendiline hydrochloride	Cardiovascular;Antianginal	Prestwick
112.057	104.542		MDL 72832 hydrochloride	Potent 5-HT1A ligand;	Tocris mini
112.055	103.169		Ritonavir	HIV Protease;Ritonavir is an inhibitor of HIV protease used to treat HIV infection and AIDS.	Selleck tool compounds
112.051	99.9855		BML-190	Potent, selective CB2 ligand;	Tocris mini
112.049	102.976		UNC 0224	EHMT2 (G9a) Inhibitor;	Selleck tool compounds
112.035	100.301		Orphenadrine hydrochloride	Allergology;Antihistaminic	Prestwick
112.031	96.721		I-CBP112	;	SGC Bromodomains
112.019	75.654		Cyclosporin A (Cyclosporine A)	;Cyclosporin A (Cyclosporine A) is an immunosuppressant agent widely used in post-allogeneic organ transplant to reduce the activity of the immune system.	Selleck tool compounds
112.012	103.559		GSK343	;	SGC Bromodomains
111.995	105.849		Rosiglitazone maleate	Agonist / Inhibition of _-catenin ;Wnt Inhibitors Library	Enzo
111.976	102.614		PFI-2	;	SGC Bromodomains
111.971	89.2378		Cyclosporine (Neoral)	;Cyclosporine (Neoral) is an immunosuppressant drug.	Selleck tool compounds
111.967	105.968		Buspirone hydrochloride	Central Nervous System;	Prestwick
111.965	69.8821		ABT-263 (Navitoclax)	Bcl-2;ABT-263 (Navitoclax) is a potent inhibitor of Bcl-xL, Bcl-2 and Bcl-w with Ki of ? 0.5 nM, ?1 nM and ? 1 nM, respectively.	Selleck tool compounds
111.958	102.376		Ketanserin tartrate hydrate	Cardiovascular;Antihypertensive	Prestwick
111.949	74.8832		Bafilomycin A1	V-ATPase inhib;Autophagy inhibitors library	Enzo
111.948	39.3545		BMS-754807	IGF-1R;	Selleck-known kinase inhibitors
111.919	97.9089		KN-62	Others;	Selleck-known kinase inhibitors
111.907	105.272		Linagliptin (BI-1356)	DPP-4;Linagliptin is a highly potent, selective DPP-4 inhibitor with IC50 of 1 nM.	Selleck tool compounds
111.896	101.463		Trifluoperazine dihydrochloride	Central Nervous System;Antiemetic	Prestwick
111.882	96.7997		Racecadotril	Gastroenterology;Antidiarrheal	Prestwick
111.874	96.0881		U-54494A hydrochloride	_ agonist;	Tocris mini
111.813	103.062		Piceatannol	Stilbene phenolic antioxidant;Redox 2835 (vers 1.1)	Enzo
111.811	108.18		Sodium Valproate	_IP3 via _inositol synth;Autophagy inducers library	Enzo
111.793	104.82		RS 100329 hydrochloride	Potent, subtype-selective _1A antagonist;	Tocris mini
111.73	90.0634		QuinidineáHCláH2O	Sodium channel;Ion channel ligand library	Enzo
111.72	114.256		Pimethixene maleate	Allergology;Antihistaminic	Prestwick
111.717	55.0941		Barasertib (AZD1152-HQPA)	Aurora Kinase;	Selleck-known kinase inhibitors
111.709	96.9469		Tetrandrine	Calcium channel;Ion channel ligand library	Enzo
111.68	91.5589		Methiothepin maleate	Central Nervous System;Antipsychotic	Prestwick
111.678	72.8215		Golvatinib (E7050)	c-Met, VEGFR;	Selleck-known kinase inhibitors
111.647	104.503		Ivermectin	Infectiology;Antihelmintic	Prestwick
111.637	87.4419		AZ 3146	Kinesin;AZ3146 is a selective Mps1 inhibitor with IC50 of ~35 nM.	Selleck tool compounds
111.608	96.0924		AZD8931	EGFR, HER2;	Selleck-known kinase inhibitors
111.579	102.263		NF-kB Activation Inhibitor III	NF-kappa B;	Selleck tool compounds
111.573	91.6369		Naftopidil hydrochloride	_1 antagonist;	Tocris mini
111.569	106.745		24(S),25-Epoxycholesterol	LXR agonist;Nuclear Receptor Ligand Library	Enzo
111.537	104.457		KRN 633	VEGFR, PDGFR;	Selleck-known kinase inhibitors
111.524	98.4245		AM-1241	Cannabinoid Receptor;AM-1241 is a selective CB2 agonist with Ki of 3.4 nM.	Selleck tool compounds
111.502	101.936		Dihydroergocristine mesylate	Partial _ agonist. Non-selective;	Tocris mini
111.458	102.154		Cloperastine hydrochloride	Respiratory;Antitussive	Prestwick
111.451	102.74		Ethaverine hydrochloride	Central Nervous System;Antispastic	Prestwick
111.45	102.951		Valproic acid	HDAC inhibitor;Epigenetics (vers 1.0)	Enzo
111.445	80.7808		ICG-001	Inhibitor;Wnt Inhibitors Library	Enzo
111.427	115.376		CP-91149	Phosphorylase;CP-91149 is a selective glycogen phosphorylase (GP) inhibitor with IC50 of 0.13 ?M.	Selleck tool compounds
111.38	101.879		PF-4981517	P450 (e.g. CYP17);PF-4981517 is a potent and selective inhibitor of CYP3A4 (P450) with IC50 of 0.03 ?M.	Selleck tool compounds
111.374	100.305		Chlormadinone acetate	Endocrinology;Antineoplastic	Prestwick
111.373	97.0968		BW 373U86	Potent, selective non-peptide _ agonist;	Tocris mini
111.356	100.669		S- (+)-Rolipram	PDE;S-(+)-Rolipram inhibits human monocyte cyclic AMP-specific PDE4 with IC50 of 0.75 ?M.	Selleck tool compounds
111.35	100.493		Calpeptin	Calpain and cathepsin L inhibitor;	Tocris mini
111.326	105.596		Trifluridine	Metabolism;Antiviral	Prestwick
111.312	104.118		Clemizole hydrochloride	Allergology;Antibacterial	Prestwick
111.304	97.3208		Carvedilol	_-adrenoceptor and _1-adrenoceptor antagonist;	Tocris mini
111.298	103.318		Clomipramine hydrochloride	Central Nervous System;Antidepressant	Prestwick
111.282	99.97		Ethoxyquin	Nonphenolic antioxidant;Redox 2835 (vers 1.1)	Enzo
111.269	96.595		Anacetrapib (MK-0859)	CETP;Anacetrapib (MK0859) is a potent and selective rhCETP and mutant CETP(C13S) inhibitor with IC50 of 7.9 nM and 11.8 nM, respectively	Selleck tool compounds
111.199	100.3		ICI-199,441 hydrochloride	Potent _ agonist;	Tocris mini
111.167	48.0896		AMG 900	Aurora Kinase;	Selleck-known kinase inhibitors
111.161	110.832		Benztropine mesylate	Central Nervous System;Antiparkinsonian	Prestwick
111.152	88.6503		Lubiprostone (Amitiza)	Others;No description	Selleck tool compounds
111.14	97.6349		N6-methyladenosine	Oncology;Antineoplastic	Prestwick
111.119	105.934		(-)-Isoproterenol hydrochloride	Cardiovascular;Bronchodilator	Prestwick
111.081	83.2298		N-Benzylnaltrindole hydrochloride	_2 selective non-peptide antagonist;	Tocris mini
111.033	103.652		Isradipine	Cardiovascular;Antianginal	Prestwick
111.029	104.52		Canthaxanthin	Polyunsaturated radical scavenger;Redox 2835 (vers 1.1)	Enzo
111.006	99.6923		Ellagic Acid	Inhibitor;Wnt Inhibitors Library	Enzo
110.999	108.159		OICR-9429	;	SGC Bromodomains
110.989	100.983		Reboxetine mesylate	;Reboxetine is a norepinephrine reuptake inhibitor with Ki of 8.2 nM.	Selleck tool compounds
110.983	107.178		Pirlindole mesylate	Central Nervous System;Antidepressant	Prestwick
110.981	100.728		(±)-VerapamiláHCl	Calcium channel;Ion channel ligand library	Enzo
110.976	92.9059		VE-821	ATM/ATR;	Selleck-known kinase inhibitors
110.974	93.3145		Metergoline	5-HT2 antagonist. Also 5-HT1 antagonist and 5-HT1D ligand. Has moderate affinity for 5-HT6 and high affinity for 5-HT7;	Tocris mini
110.966	98.1213		VerapamiláHCl	Ca2+ Blocker;Autophagy inducers library	Enzo
110.964	100.308		MS049	;	SGC Bromodomains
110.961	107.394		RS 67333 hydrochloride	5-HT4 partial agonist;	Tocris mini
110.957	80.6651		Astemizole	Allergology;Antihistaminic	Prestwick
110.955	98.9845		Scopolamine HBr	AChR;Scopolamine hydrobromide is a competitive muscarinic acetylcholine receptor with an IC50 of 55.3 •À_•À_ 4.3 nM	Selleck tool compounds
110.95	97.8965		LY335979 (Zosuquidar 3HCl)	P-gp;LY335979 (Zosuquidar) is a potent modulator of P-glycoprotein-mediated multidrug resistance with Ki of 60 nM.	Selleck tool compounds
110.949	102.57		Aripiprazole	Central Nervous System;Antipsychotic	Prestwick
110.949	91.0631		SGC0946	;	SGC Bromodomains
110.946	106.607		Suraminá6Na	Gas inhibitor;Autophagy inducers library	Enzo
110.94	28.7621		SGI-1776 free base	Pim;	Selleck-known kinase inhibitors
110.939	97.712		Ethisterone	Estrogen/progestogen Receptor;"Ethisterone is a progestogen hormone being considered to treat prostate cancer.	Prestwick
110.938	94.2663		Azithromycin	Infectiology;Antibacterial	Prestwick
110.937	101.182		Motesanib Diphosphate	VEGFR, PDGFR, c-Kit;	Selleck-known kinase inhibitors
110.918	83.525		Bafilomycin A1	Inhibitor;Wnt Inhibitors Library	Enzo
110.917	37.6252		Timosaponin A-III	mTOR inhib/ER stress;Autophagy inducers library	Enzo
110.905	83.2154		ITSA-1	Inhibitor of TSA activity;Epigenetics (vers 1.0)	Enzo
110.885	106.312		Meropenem	Infectiology;Antibacterial	Prestwick
110.871	86.1269		Quercetin	Inhibitor;Wnt Inhibitors Library	Enzo
110.862	54.2388		NDGA	Phenolic antioxidant;Redox 2835 (vers 1.1)	Enzo
110.857	87.0594		DH 97	MT2 receptor antagonist;	Tocris mini
110.852	103.433		TAK-285	EGFR;TAK-285 is a novel dual HER2 and EGFR inhibitor with IC50 of 17 nM and 23 nM, respectively.	Selleck tool compounds
110.847	108.775		Rivaroxaban (Xarelto)	Factor Xa;Rivaroxaban (Xarelto, BAY 59-7939) is a direct inhibitor of Factor Xa with Ki and IC50 of 0.4 nM and 0.7 nM, respectively.	Selleck tool compounds
110.803	98.6033		Neohesperidin	;Neohesperidin is an antioxidant agent with an IC50 of 22.31 ?g/ml in the 1,1-diphenyl-2-picryldydrazyl (DPPH) radical-scavenging assay.	Selleck tool compounds
110.771	102.236		Mirabegron (YM178)	Adrenergic Receptor;Mirabegron is a selective ?3-adrenoceptor agonist with EC50 of 22.4 nM.	Selleck tool compounds
110.767	59.2653		Adefovir Dipivoxil (Preveon, Hepsera)	Reverse Transcriptase;Adefovir Dipivoxil(Preveon, Hepsera) works by blocking reverse transcriptase, an enzyme that is crucial for the hepatitis B virus (HBV) to reproduce in the body.	Selleck tool compounds
110.732	100.577		Lck Inhibitor	LCK Inhibitor;No description	Selleck tool compounds
110.725	100.55		Nafronyl oxalate	Cardiovascular;Anti-ischemic	Prestwick
110.667	102.833		BHT	Phenolic antioxidant;Redox 2835 (vers 1.1)	Enzo
110.611	99.6715		cPEPCK inhibitor	Phosphoenolpyruvate Carboxykinase (PEPCK) Inhibitor;	Selleck tool compounds
110.583	108.24		IWP-2	Inhibitor;Wnt Inhibitors Library	Enzo
110.567	86.932		TAK 715	p38 MAPK;TAK 715 is a p38 MAPK inhibitor for p38? with IC50 of 7.1 nM.	Selleck tool compounds
110.558	88.6064		Azelastine HCl	Immunology;Antihistaminic	Prestwick
110.536	82.0526		Fluspirilene	Potassium channel;Ion channel ligand library	Enzo
110.53	103.105		Prucalopride	5-HT Receptor;Prucalopride is a selective, high affinity 5-HT receptor agonistfor 5-HT4a and 5-HT4b with Ki of 2.5 nM and 8 nM, respectively.	Selleck tool compounds
110.529	110.071		SA4503	Sigma-1 Receptor Agonist;	Selleck tool compounds
110.506	68.5322		Pitavastatin calcium (Livalo)	;Pitavastatin calcium(Livalo) is a novel member of the medication class of statins.	Selleck tool compounds
110.499	106.859		Repaglinide	Endocrinology;Antidiabetic	Prestwick
110.494	101.022		Mitiglinide calcium	Potassium Channel;"Mitiglinide is a blood glucose-lowering drugs, stimulating insulin secretion by closing the ATP-sensitive K+ channels in pancreatic beta-cells.	Selleck tool compounds
110.484	104.053		25-Hydroxyvitamin D3	VDR agonist;Nuclear Receptor Ligand Library	Enzo
110.468	108.986		Stavudine	Infectiology;Antiviral	Prestwick
110.454	99.2646		ADL5859 HCl	Opioid Receptor;ADL5859 HCl is a ?-opioid receptor agonist with Ki of 0.8 nM.	Selleck tool compounds
110.453	90.6103		(-) -Levobunolol hydrochloride	Ophthalmology;Antiglaucoma	Prestwick
110.452	97.5036		Amrinone	Cardiovascular;	Prestwick
110.443	97.7615		ZM 39923 HCl	JAK;	Selleck-known kinase inhibitors
110.439	110.708		Estriol	Endocrinology;	Prestwick
110.432	100.917		Forskolin	adenylyl cyclase activator;Autophagy inhibitors library	Enzo
110.426	97.5994		Sulindac	Inhibitor;Wnt Inhibitors Library	Enzo
110.408	95.6916		Valproic acid hydroxamate	HDAC inhibitor;Epigenetics (vers 1.0)	Enzo
110.403	98.5822		Dipyridamole	Cardiovascular;Anticoagulant	Prestwick
110.395	110.64		Mifepristone (Mifeprex)	Estrogen/progestogen Receptor;Mifepristone (Mifeprex, RU-486, RU-38486, Mifegyne) is a remarkably active antagonist of progesterone receptor and glucocorticoid receptor with IC50 of 0.2 nM and 2.6 nM, respectively.	Selleck tool compounds
110.382	110.508		Drospirenone	Estrogen/progestogen Receptor;Drospirenone is a synthetic progestin that is an analog to spironolactone.	Selleck tool compounds
110.38	91.0797		IM-12	Inhibitor;Wnt Activators Library	Enzo
110.353	105.759		JTE 013	S1P2 receptor antagonist;	Tocris mini
110.314	102.858	OPP UP-REGULATOR	ARC 239 dihydrochloride	_2B antagonist;	Tocris mini
110.299	101.69		JNJ 1661010	FAAH;JNJ-1661010 is a potent and selective FAAH inhibitor with IC50 of 10 nM (rat) and 12 nM (human).	Selleck tool compounds
110.292	99.0923		CP-724714	EGFR, HER2;	Selleck-known kinase inhibitors
110.231	107.834		Isosorbide mononitrate	Cardiovascular;Antianginal	Prestwick
110.217	99.1852		Pridinol methanesulfonate salt	Central Nervous System;Antiparkinsonian	Prestwick
110.204	81.7117	OPP UP-REGULATOR	API-2	Selective inhibitor of Akt/PKB signaling. Antitumor and antiviral;	Tocris mini
110.194	95.7795		Naltrindole hydrochloride	_ selective non-peptide antagonist;	Tocris mini
110.186	99.8672		TEMPOL	SOD mimetic;Redox 2835 (vers 1.1)	Enzo
110.18	93.1433		TAK-285	EGFR, HER2;	Selleck-known kinase inhibitors
110.176	113.009		Opipramol dihydrochloride	Central Nervous System;Antidepressant	Prestwick
110.175	85.3637		Benperidol	Central Nervous System;Antipsychotic	Prestwick
110.175	100.344		BMS-599626 (AC480)	EGFR, HER2;	Selleck-known kinase inhibitors
110.152	97.3246		Trapidil	Cardiovascular;Vasodilator	Prestwick
110.15	98.9176		Nebivolol (Bystolic)	Adrenergic Receptor;Nebivolol selectively inhibits ?1-adrenoceptor with IC50 of 0.8 nM.	Selleck tool compounds
110.141	96.7189		TAK 715	p38 MAPK;	Selleck-known kinase inhibitors
110.134	84.8001		GYKI 52466 hydrochloride	Selective non-competitive AMPA antagonist;	Tocris mini
110.131	99.9992		Flunisolide	Endocrinology;Anti-inflammatory	Prestwick
110.115	103.545	OPP UP-REGULATOR	RS 39604 hydrochloride	5-HT4 antagonist;	Tocris mini
110.113	96.5455		CGI1746	BTK;	Selleck-known kinase inhibitors
110.089	95.4706		XMD8-92	ERK;	Selleck-known kinase inhibitors
110.081	30.6375		BI 2536	PLK;	Selleck-known kinase inhibitors
110.068	52.7109		AZ 23	TRK Inhibitor;	Selleck tool compounds
110.066	99.8183		Gefitinib	Oncology;Antineoplastic	Prestwick
110.06	109.02		Dibutyryl-cAMP, sodium salt	Cell-permeable cAMP analog;	Tocris mini
110.052	104.081		Xamoterol hemifumarate	Cardiovascular;	Prestwick
110.044	93.6697		Sertaconazole nitrate	Metabolism;Antibacterial	Prestwick
110.017	96.7992		CEP-32496	Raf;	Selleck-known kinase inhibitors
109.986	67.344		GSK 650394	Serum- and glucocorticoid-regulated kinase (SGK) inhibitor;	Tocris mini
109.973	99.2674		Daclatasvir ?BMS-790052?	HCV Protease;BMS-790052 is a highly selective inhibitor of HCV NS5A with EC50 of 9-50 pM.	Selleck tool compounds
109.97	104.451		Iloperidone (Fanapt)	;Iloperidone (Fanapt, Fanapta, Zomaril) is an atypical antipsychotic for the treatment of schizophrenia.	Selleck tool compounds
109.942	107.622		JNJ-38877605	c-Met ;	Selleck-known kinase inhibitors
109.882	93.3676		Methacycline hydrochloride	Metabolism;Antibacterial	Prestwick
109.867	103.006		AICAR	_Class III PI3K/Beclin1 binding;Autophagy inhibitors library	Enzo
109.856	100.92		Conivaptan HCl (Vaprisol)	;"Conivaptan is a non-peptide inhibitor of antidiuretic hormone (vasopressin receptor antagonist).	Selleck tool compounds
109.842	95.6164		Paeoniflorin	;Paeoniflorin is a herbal constituent extracted from the root of Paeonia albiflora Pall.	Selleck tool compounds
109.83	94.577		WZ4003	AMPK;	Selleck-known kinase inhibitors
109.811	97.7883		PCA 4248	PAF receptor antagonist;	Tocris mini
109.799	102.125		Flunarizine dihydrochloride	Dual Na+/Ca2+ channel (T-type) blocker;	Tocris mini
109.798	77.3817		Risperidone	Central Nervous System;Antipsychotic	Prestwick
109.78	105.368		Oxprenolol hydrochloride	Cardiovascular;Antianginal	Prestwick
109.779	92.6513		Josamycin	Infectiology;Antibacterial	Prestwick
109.766	106.487		Avanafil	PDE;Avanafil is a highly selective PDE5 inhibitor with IC50 of 1 nM.	Selleck tool compounds
109.758	80.7686		ETYA	Acetylenic antioxidant;Redox 2835 (vers 1.1)	Enzo
109.756	103.419		Dydrogesterone	Endocrinology;Progestogen	Prestwick
109.725	109.561		Otilonium Bromide	AChR;Otilonium bromide is an antimuscarinic.	Selleck tool compounds
109.714	95.9902		Cilnidipine	Cardiovascular;Antihypertensive	Prestwick
109.702	108.606		Glycopyrrolate	Gastroenterology;Antispastic	Prestwick
109.679	110.51		Meprylcaine hydrochloride	Neuromuscular;Local anesthetic	Prestwick
109.645	104.043		Bepotastine Besilate	Histamine Receptor;Bepotastine is a non-sedating, selective antagonist of histamine 1 (H1) receptor with pIC50 of 5.7.	Selleck tool compounds
109.641	96.1471		HBEDáHCláH2O	Metal chelator;Redox 2835 (vers 1.1)	Enzo
109.638	102.375		LY 171883	PPAR g agonist;Nuclear Receptor Ligand Library	Enzo
109.631	106.823		Zibotentan (ZD4054)	Endothelin Receptor;Zibotentan (ZD4054) is a specific Endothelin A (ETA) antagonist with IC50 of 21 nM.	Selleck tool compounds
109.621	102.988		Repaglinide	KATP channel blocker;	Tocris mini
109.621	114.181		Nimodipine	Cardiovascular;Vasodilator	Prestwick
109.617	47.4504		?-Lapachone	Undergoes futile redox cycles;Redox 2835 (vers 1.1)	Enzo
109.608	104.201		DCHA	Polyunsaturated radical scavenger;Redox 2835 (vers 1.1)	Enzo
109.6	105.703		Budesonide	Endocrinology;Anti-inflammatory	Prestwick
109.597	27.4221		SR 33805 oxalate	Ca2+ channel blocker; binds allosterically to distinct site on L-type channels;	Tocris mini
109.577	109.149		Montelukast	Respiratory;Antiasthmatic	Prestwick
109.577	95.8975		Indacaterol Maleate	Adrenergic Receptor;Indacaterol is an ultra-long-acting ?-adrenoceptor agonist with pKi of 7.36.	Selleck tool compounds
109.576	102.275		5-Hydroxydecanoic acid	Potassium channel;Ion channel ligand library	Enzo
109.549	91.875		GSK484	;	SGC Bromodomains
109.548	86.4647		Hexachlorophene	Activation / Repression;Wnt Inhibitors Library	Enzo
109.536	106.421		Chlorprothixene hydrochloride	Central Nervous System;Antiemetic	Prestwick
109.513	104.939		ZM226600	Potassium channel;Ion channel ligand library	Enzo
109.497	66.9177		Cantharidic acid	PP1 and PP2A ;Phosphatase Inhibitor Library	Enzo
109.495	95.5149		ICI-89406	_ antagonist;	Tocris mini
109.488	102.679		Propranolol hydrochloride	_ antagonist;	Tocris mini
109.487	104.266		Rhein (Monorhein)	;Rhein(Monorhein; NSC 38629; Rheic acid; Rheinic acid) is a constituent of rhubarb which was isolated from the fresh rhizome of Rheum coreanum Nakai.	Selleck tool compounds
109.486	99.6989		Fenvalerate	Calcineurin (PP2B);Phosphatase Inhibitor Library	Enzo
109.478	98.0513		BIBR-1048 (Dabigatran etexilate, Pradaxa)	;BIBR-1048 (Dabigatran) is an anticoagulant from the class of the direct thrombin inhibitors.	Selleck tool compounds
109.477	86.6341		Odanacatib (MK 0822)	Cathepsin K;Odanacatib (MK 0822) is a potent, selective, and neutral inhibitor of human and rabbit cathepsin K with IC50 of 0.2 nM and 1 nM , respectively.	Selleck tool compounds
109.47	100.635		Salermide	SIRT inhibitor;Epigenetics (vers 1.0)	Enzo
109.432	103.531		Tolazamide	Metabolism;Antidiabetic	Prestwick
109.424	98.4767		Halcinonide	Dermatology;Anti-inflammatory	Prestwick
109.412	99.6622		Terconazole	Infectiology;Antifungal	Prestwick
109.403	105.462		Pempidine tartrate	Cardiovascular;Antihypotensive	Prestwick
109.341	99.7171		ICI-118,551 hydrochloride	Very selective _2 antagonist;	Tocris mini
109.336	102.464		Alprostadil	Cardiovascular;Erectile dysfunction treatment	Prestwick
109.322	102.173		Telatinib (BAY 57-9352)	VEGFR, PDGFR, c-Kit;	Selleck-known kinase inhibitors
109.321	110.786		Pramipexole	Central Nervous System;Antiparkinsonian	Prestwick
109.296	107.919		Aminophylline	Cardiovascular;Bronchodilator	Prestwick
109.294	100.764		FGIN-1-27	Potent, specific ligand for mitochondrial DBI receptor;	Tocris mini
109.293	102.923		NI-57	;	SGC Bromodomains
109.243	112.078		Mebeverine hydrochloride	Neuromuscular;Antispastic	Prestwick
109.239	89.6611		Dilazep dihydrochloride	Adenosine uptake inhibitor;	Tocris mini
109.234	99.5882		Isonicotinamide	nicotinamide antagonist;Epigenetics (vers 1.0)	Enzo
109.23	96.9358		NPC 15199	Increases intracellular Ca2+ levels;	Tocris mini
109.221	86.6008		Etidronic acid, disodium salt	Metabolism;Antiosteoporetic	Prestwick
109.201	110.056		Epigallocatechin gallate	Polyphenol;Redox 2835 (vers 1.1)	Enzo
109.194	90.0524		Tetraethylenepentamine pentahydrochloride	Metabolism;Antilipemic	Prestwick
109.17	102.745		PRX-08066	5-HT Receptor;PRX-08066 is a selective 5-HT2B antagonist with IC50 of 3.4 nM.	Selleck tool compounds
109.167	100.261		D 4476	Selective CK1 inhibitor. Also inhibits TGF-_RI;	Tocris mini
109.161	105.005		Rifampin (Rifadin, Rimactane)	;Rifampin (Rifadin, Rimactane) is a bactericidal antibiotic agent of the rifamycin group.	Selleck tool compounds
109.158	97.4673		Sparfloxacin	Infectiology;Antibacterial	Prestwick
109.157	101.285		Nortriptyline hydrochloride	Central Nervous System;Antidepressant	Prestwick
109.15	102.069		Calpain Inhibitor II (ALLM)	Calpain; Cathepsins L, B;Protease Inhibitor Library	Enzo
109.144	108.477		Clarithromycin (Biaxin, Klacid)	P450 (e.g. CYP17);Clarithromycin (Biaxin, Klacid) is a macrolide antibiotic and a CYP3A4 substrate and inhibitor.	Selleck tool compounds
109.142	100.839		Celecoxib	Metabolism;Anti-inflammatory	Prestwick
109.141	82.8498		AZD1080	GSK-3;	Selleck-known kinase inhibitors
109.125	108.275		Lappaconite HBr	;Lappaconite Hydrobromide is a kind of alkaloid extracted from Aconitum sinomontanum Nakai and has anti-inflammatory effects.	Selleck tool compounds
109.085	98.7371		NSC 23766	Rac;	Selleck-known kinase inhibitors
109.064	108.759		ST 91	_2 agonist, putative _2C agonist;	Tocris mini
109.063	87.9918		Closantel	Infectiology;Antihelmintic	Prestwick
109.02	102.114		GDC-0879	Raf;	Selleck-known kinase inhibitors
109.019	103.586		AGN 192403 hydrochloride	I1 selective ligand;	Tocris mini
109.01	101.38		4-IPP	Inhibitor of macrophage migration inhibitor factor (MIF); suicide substrate;	Tocris mini
108.988	112.088		Proadifen hydrochloride	Neuromuscular;Local anesthetic	Prestwick
108.987	102.526		Ivermectin	;Ivermectin is a broad-spectrum antiparasitic medication.	Selleck tool compounds
108.962	92.9434		Tenatoprazole	Metabolism;Antiulcer	Prestwick
108.959	98.2473		Butylscopolammonium (n-) bromide	Central Nervous System;Antispastic	Prestwick
108.952	81.524		Bendamustine HCL	;Bendamustine HCL (Ribomustin, Treanda, SDX-105) is a DNA-damaging agent with IC50 of 50 ?M.	Selleck tool compounds
108.923	108.136		Eugenol	Phenolic antioxidant;Redox 2835 (vers 1.1)	Enzo
108.922	86.8659		Nisoldipine (Sular)	;Nisoldipine (Sular) is a calcium channel blocker belonging to the dihydropyridines class, specific for L-type Cav1.2 with IC50 of 10 nM.	Selleck tool compounds
108.88	107.321		Raloxifene hydrochloride	Selective estrogen receptor modulator (SERM);	Tocris mini
108.862	105.422		Ziprasidone Hydrochloride	Central Nervous System;Antipsychotic	Prestwick
108.85	98.8914		SGC-CBP30	;	SGC Bromodomains
108.845	104.5		Pravastatin sodium salt	HMG-CoA reductase inhibitor;	Tocris mini
108.838	107.781		Dutasteride	5-alpha Reductase;Dutasteride is a 5-alpha-reductase inhibitor	Selleck tool compounds
108.835	101.03		LY2940680	Hedgehog;LY2940680 binds to the Smo receptor and potently inhibits Hh signaling.	Selleck tool compounds
108.828	109.484		Zardaverine	Respiratory;Bronchodilator	Prestwick
108.823	107.433		OR-486	Catechol-O-methyl transferase inhibitor;	Tocris mini
108.818	104.012		Ecdysone	;Ecdysone is a steroidal prohormone of the major insect molting hormone 20-hydroxyecdysone, which is secreted from the prothoracic glands.	Selleck tool compounds
108.816	92.1281		Aprepitant	Metabolism;Antiemetic	Prestwick
108.808	96.2224		Losartan	Cardiovascular;Antihypertensive	Prestwick
108.796	102.957		(±)-1-(1,2-Diphenylethyl)piperidine maleate	NMDA antagonist, acts ion channel site;	Tocris mini
108.794	97.4531		Triflupromazine hydrochloride	Central Nervous System;Antiemetic	Prestwick
108.784	111.134		Quinine HCl dihydrate	;Quinine hydrochloride dihydrate is a natural white crystalline alkaloid having antipyretic (fever-reducing), antimalarial, analgesic (painkilling), anti-inflammatory properties and a bitter taste.	Selleck tool compounds
108.782	47.6794		Cabazitaxel (Jevtana)	;Cabazitaxel (Jevtana, XRP6258) is a semi-synthetic derivative of a natural taxoid.	Selleck tool compounds
108.767	105.616		BTCP maleate	Potent dopamine uptake inhibitor;	Tocris mini
108.766	102.497		Neurodazine	Induces neurogenesis in mature skeletal muscle cells;	Tocris mini
108.755	99.1444		Vardenafil	Cardiovascular;Erectile dysfunction treatment	Prestwick
108.749	108.878		Erythromycin	Infectiology;Antibacterial	Prestwick
108.747	104.41		Oxymatrine (Matrine N-oxide)	;Oxymatrine(Matrine N-oxide) is one of components of the root of Sophora flavescens.	Selleck tool compounds
108.744	101.337		AG 825	Selective ErbB2 inhibitor;	Tocris mini
108.736	102.364		Evacetrapib (LY2484595)	CETP;LY2484595 is a potent and selective inhibitor of CETP with IC50 of 5.5 nM.	Selleck tool compounds
108.733	100.532		Novobiocin sodium salt	Metabolism;Antibacterial	Prestwick
108.708	102.598		4-aminosalicylic acid	Infectiology;Antibacterial	Prestwick
108.665	95.6032		Itraconazole (Sporanox)	;Itraconazole (Sporanox) is a triazole antifungal agent.	Selleck tool compounds
108.661	95.6397		Arbidol HCl	;"Arbidol is an antiviral treatment for influenza infection.	Selleck tool compounds
108.656	93.15		Metyrapone	Endocrinology;	Prestwick
108.647	87.709		BHQ	Inhibitor of SERCA ATPase;	Tocris mini
108.641	93.9285		Tandutinib (MLN518)	Flt;	Selleck-known kinase inhibitors
108.636	85.5052		Rimonabant (SR141716)	Cannabinoid Receptor;Rimonabant is a selective antagonist of CB1 with IC50 of 13.6 nM and EC50 of 17.3 nM in hCB1 transfected HEK 293 membrane.	Selleck tool compounds
108.635	84.557		H 89 2HCl	S6 Kinase;	Selleck-known kinase inhibitors
108.62	98.6567		Nimodipine	Ca2+ channel blocker (L-type);	Tocris mini
108.619	89.9308		Gefitinib (Iressa)	EGFR;	Selleck-known kinase inhibitors
108.607	98.9816		Norgestrel-(-)-D	Endocrinology;Contraceptive	Prestwick
108.606	99.283		Penicillamine	Central Nervous System;Analgesic	Prestwick
108.605	98.0531		Beta-Escin	Metabolism;Antineoplastic	Prestwick
108.605	103.045		Phenytoin	Sodium channel;Ion channel ligand library	Enzo
108.593	96.2092		Eletriptan hydrobromide	Orally active, selective 5-HT1B/1D agonist;	Tocris mini
108.584	83.4342		Oligomycin A	ATPase;"Oligomycin A is a specific inhibitor of complex V (ATP synthase) of the electron transport chain.	Selleck tool compounds
108.555	104.321		Methylergometrine maleate	Neuromuscular;Hemostatic	Prestwick
108.547	100.988		DPPE fumarate	Inhibitor of histamine binding at the intracellular binding site;	Tocris mini
108.539	107.021		Sulfadoxine	Infectiology;Antibacterial	Prestwick
108.515	106.948		Pinaverium bromide	Neuromuscular;Antispastic	Prestwick
108.508	102.473		LG 100268	RXR Agonist;	Selleck tool compounds
108.507	80.7991		(±)-McN 5652	Potent, orally active 5-HT uptake inhibitor. Also inhibits noradrenalin and dopamine uptake in vitro;	Tocris mini
108.507	96.46		NicardipineáHCl	Calcium channel;Ion channel ligand library	Enzo
108.505	96.138		Quinidine hydrochloride monohydrate	Cardiovascular;Antiarrhythmic	Prestwick
108.496	102.207		L-655,708	Selective for _5-containing GABAA receptors;	Tocris mini
108.489	111.277		Enzastaurin (LY317615)	PKC ;	Selleck-known kinase inhibitors
108.489	102.021		Icotinib	EGFR;Icotinib is a potent and specific epidermal growth factor receptor (EGFR) tyrosine kinase inhibitor (TKI) with IC50 of 5 nM.	Selleck tool compounds
108.479	100.457		TAK 165	Potent and selective ErbB2 inhibitor;	Tocris mini
108.442	104.685		Clebopride maleate	Central Nervous System;Antiemetic	Prestwick
108.434	111.425		Bromhexine hydrochloride	Respiratory;Expectorant	Prestwick
108.431	93.6064		Rilmenidine	I1R agonist, _cAMP;Autophagy inducers library	Enzo
108.417	95.28		Dimebon (Latrepirdine)	GluR;No description	Selleck tool compounds
108.414	103.651		WB 4101 hydrochloride	_1A antagonist;	Tocris mini
108.395	83.2699		Dacomitinib (PF299804,PF-00299804)	EGFR;PF299804 is a potent, irreversible pan-ErbB inhibitor against ErbB1, ErbB2 and ErbB4 with IC50 of 6 nM, 45.7 nM and 73.7 nM, respectively.	Selleck tool compounds
108.369	97.4457		KU-55933	ATM ;	Selleck-known kinase inhibitors
108.346	101.364		Thioproperazine dimesylate	Central Nervous System;Antiemetic	Prestwick
108.339	93.7443		ICI-162,846	Potent H2 antagonist, active in vivo;	Tocris mini
108.337	102.838		Methyldopa (L,-)	Cardiovascular;Antihypertensive	Prestwick
108.322	107.376		(-)-MK 801 maleate	NMDA antagonist, less active enantiomer;	Tocris mini
108.321	97.727		Fentiazac	Metabolism;Anti-inflammatory	Prestwick
108.319	109.17		GSK1292263	GPR;GSK-1292263 is a novel GPR119 agonist.	Selleck tool compounds
108.306	91.657		SB-216763	Inhibitor;Wnt Activators Library	Enzo
108.278	106.67		Paeonol	Phenolic antioxidant;Redox 2835 (vers 1.1)	Enzo
108.258	94.2853		Ethopropazine hydrochloride	Central Nervous System;Antiparkinsonian	Prestwick
108.251	107.45		Carprofen	Metabolism;Anti-inflammatory	Prestwick
108.242	87.3178		Co 101244 hydrochloride	Highly selective NR2B antagonist;	Tocris mini
108.236	109.148		Lomustine (CeeNU)	;Lomustine inhibits cancer cells by damaging the DNA and stops cells from dividing.	Selleck tool compounds
108.233	101.006		CAY10505	PI3K;CAY10505 is a PI3K? inhibitor with IC50 of 30 nM.	Selleck tool compounds
108.232	100.245		SDZ NKT 343	Highly selective, human NK1 antagonist;	Tocris mini
108.219	96.2098		CAY10505	PI3K;	Selleck-known kinase inhibitors
108.216	105.038		SB-742457	5-HT Receptor;SB-742457 is a highly selective 5-HT6 receptor antagonist with pKi of 9.63.	Selleck tool compounds
108.214	117.805		Pirenperone	Central Nervous System;	Prestwick
108.204	93.9042		Trifluoperazineá2HCl	Dopamine antagonist;Autophagy inducers library	Enzo
108.191	84.3258		Rosmarinic acid	Anti-inflammatory, cytostatic and anti-viral;	Tocris mini
108.188	99.1533		YM 298198 hydrochloride	Highly potent, selective non-competitive mGlu1 antagonist;	Tocris mini
108.171	104.778		BAN ORL 24	Potent and selective NOP antagonist;	Tocris mini
108.162	96.894		L-(-)-cis-DiltiazemáHCl	Calcium channel;Ion channel ligand library	Enzo
108.151	105.833		Ibutilide fumarate	Cardiovascular;Antiarrhythmic	Prestwick
108.1	94.2711		Alprostadil (Caverject)	;Alprostadil(Caverject) is used as a drug in the treatment of erectile dysfunction and has vasodilatory properties.	Selleck tool compounds
108.093	30.9911		SGI-1776 free base	Pim;SGI-1776 is a novel ATP competitive inhibitor to Pim1, Pim2 and Pim3 with IC50 of 7 nM, 363 nM and 69 nM, respectively.	Selleck tool compounds
108.079	105.978		PK 11195	Antagonist at peripheral benzodiazepine receptors;	Tocris mini
108.074	94.069		Etomidate	GABA mimetic and GABA modulatory agent;	Tocris mini
108.043	87.7389		Rifampicin	Infectiology;Antibacterial	Prestwick
108.043	103.828		Sulfamerazine	Infectiology;Antibacterial	Prestwick
108.042	103.364		Trap 101	Potent and selective NOP antagonist;	Tocris mini
108.035	102.484		L-694,247	5-HT1D agonist;	Tocris mini
108.035	103.44		Melatonin	Nonphenolic antioxidant;Redox 2835 (vers 1.1)	Enzo
108.023	95.7968		Besifloxacin HCl (Besivance)	;Besifloxacin HCl is a fourth-generation fluoroquinolone antibiotic.	Selleck tool compounds
108.02	104.268		Temozolomide	Oncology;Antineoplastic	Prestwick
108.015	99.2932		Pimozide	D1,D2,D3 adrenergic blocker;Autophagy inducers library	Enzo
108.002	105.185		Naltrexone hydrochloride dihydrate	Central Nervous System;Analgesic	Prestwick
107.998	111.274		Cilostazol	Hematology;Anticoagulant	Prestwick
107.993	105.647		Promethazine hydrochloride	Allergology;Antihistaminic	Prestwick
107.981	99.849		S/GSK1349572 (GSK1349572)	Integrase;S/GSK1349572 (GSK1349572) is a two-metal-binding HIV integrase inhibitor with IC50 of 2.7 nM.	Selleck tool compounds
107.97	37.4869		Cephalomannine	;Cephalomannine is an active anti-cancer agent obtained from Taxus yunnanensis and has an antineoplastic effect on tumors found in mice.	Selleck tool compounds
107.968	100.64		(-)-U-50488 hydrochloride	Standard selective _ agonist. More active enantiomer of (±)-U-50488 (Cat. No. 0495);	Tocris mini
107.966	86.1598		SDZ 21009	_-adrenoceptor antagonist. Also 5-HT1A/1B antagonist;	Tocris mini
107.962	104.044		Galanthamine hydrobromide	Central Nervous System;Analgesic	Prestwick
107.951	90.7624		Fosaprepitant dimeglumine	;Fosaprepitant (MK-0517, L-758,298) is a water-soluble phosphoryl prodrug for Aprepitant which is a NK1 antagonist.	Selleck tool compounds
107.95	97.6314		LY411575	Gamma-secretase;LY-411575 is a potent ?-secretase inhibitor with IC50 of 0.078 nM and 0.082 nM for membrane- and cell-based ?-secretase.	Selleck tool compounds
107.907	100.729		Amygdalin	;Amygdalin is a glycoside initially isolated from the seeds of the tree Prunus dulcis, also known as bitter almonds.	Selleck tool compounds
107.883	106.798		_-Methyl-5-hydroxytryptamine maleate	5-HT2B agonist;	Tocris mini
107.877	105.286		Desipramine hydrochloride	Central Nervous System;Antidepressant	Prestwick
107.868	98.6267		Manidipine (Manyper)	Calcium Channel;Manidipine (Manyper) is a lipophilic, third-generation, highly vasoselective dihydropyridine calcium antagonist with an IC50 of 2.6 nM.	Selleck tool compounds
107.852	100.355		Salubrinal	Selective inhibitor of eIF2_ dephosphorylation;	Tocris mini
107.845	99.8785		Diosmin	;Diosmin is a semisynthetic phlebotropic agent and a member of the flavonoid family.	Selleck tool compounds
107.838	106.539		Cinnarizine	Allergology;Antihistaminic	Prestwick
107.812	101.597		Famotidine (Pepcid)	Histamine Receptor;"Famotidine is a histamine H2•À_receptor antagonist with IC50 of 0.6 mM, commonly used to treat heartburn, GERD, ulcers, and other digestive conditions.	Selleck tool compounds
107.806	71.2208		Methyl benzethonium chloride	Infectiology;Antibacterial	Prestwick
107.787	94.126		SNAP 94847 hydrochloride	Potent and selective MCH1 antagonist;	Tocris mini
107.778	98.0874		Apigenin	Inhibitor;Wnt Inhibitors Library	Enzo
107.759	105.518		DNQX	Selective non-NMDA antagonist;	Tocris mini
107.752	104.158		MRS 1334	Potent, highly selective hA3 antagonist;	Tocris mini
107.752	99.4003		Veratridine	Sodium channel;Ion channel ligand library	Enzo
107.746	103.351		DiclofenacáNa	Suppression Wnt target gene;Wnt Inhibitors Library	Enzo
107.734	112.811		Donepezil HCl (Aricept)	AChR;Donepezil is a specific and potent AChE inhibitor for bAChE and hAChE with IC50 of 8.12 nM and 11.6 nM , respectively.	Selleck tool compounds
107.731	95.157		Disopyramide	Cardiovascular;Antiarrhythmic	Prestwick
107.728	99.8244		Dec-RVKR-CMK	Furin;Protease Inhibitor Library	Enzo
107.714	97.3922		PhenylbutyrateáNa	HDAC inhibitor;Epigenetics (vers 1.0)	Enzo
107.708	111.935		Bilobalide	;Bilobalide is a biologically active terpenic trilactone present in Ginkgo biloba.	Selleck tool compounds
107.706	97.5665		Fusidic acid sodium salt	Infectiology;Antibacterial	Prestwick
107.696	103.791		Fomepizole	Metabolism;	Prestwick
107.679	106.085		Oxybutynin chloride	Neuromuscular;Antispastic	Prestwick
107.674	108.057		Fluvoxamine maleate	5-HT re-uptake inhibitor;	Tocris mini
107.668	96.0581		ARRY334543	EGFR;	Selleck-known kinase inhibitors
107.664	97.6277		Pimozide	D2-like antagonist;	Tocris mini
107.617	73.2017		Indatraline hydrochloride	Potent 5-HT uptake inhibitor. Also inhibits dopamine and noradrenalin uptake;	Tocris mini
107.607	75.6534		Triciribine (Triciribine phosphate)	Akt;Triciribine (TCN, API-2) is a DNA synthesis inhibitor and also inhibits Akt and HIV-1 with IC50 of 130 nM and 20 nM, respectively.	Selleck tool compounds
107.6	93.2638		Lovastatin	Metabolism;Hypocholesterolemic	Prestwick
107.593	75.275		Sertindole	Central Nervous System;Antipsychotic	Prestwick
107.583	109.695		Caffeic acid	Phenolic antioxidant;Redox 2835 (vers 1.1)	Enzo
107.578	86.4326		GSK429286A	ROCK;GSK429286A is a selective inhibitor of ROCK1 and ROCK2 with IC50 of 14 nM and 63 nM, respectively.	Selleck tool compounds
107.576	101.793		Paliperidone (Invega)	Dopamine Receptor;Paliperidone(Invega) is an atypical antipsychotic.	Selleck tool compounds
107.571	97.6203		L-733,060 hydrochloride	Potent NK1 antagonist;	Tocris mini
107.564	101.893		Methantheline bromide	Neuromuscular;Antispastic	Prestwick
107.54	10.6713		Mefloquine hydrochloride	Infectiology;Antimalarial	Prestwick
107.536	106.079		ZSTK474	PI3K ;	Selleck-known kinase inhibitors
107.534	101.301		Baicalin	;Baicalin is a known prolyl endopeptidase inhibitor and affects the GABA receptors.	Selleck tool compounds
107.525	93.2324		Ramipril (Altace)	RAAS;Ramipril (Altace) is an angiotensin-converting enzyme (ACE) inhibitor with IC50 of 5 nM.	Selleck tool compounds
107.523	95.8825		AF-DX 116	Selective M2 antagonist;	Tocris mini
107.514	39.277		17-AAG	Hsp90 inhibitor;Autophagy inducers library	Enzo
107.513	100.202		Salmeterol	Respiratory;Bronchodilator	Prestwick
107.505	104.482		SJ 172550	MDM4;	Selleck tool compounds
107.502	96.1787		Atropine	AChR;Atropine sulfate monohydrate is a competitive muscarinic acetylcholine receptor antagonist with an IC50 of 2.5 nM.	Selleck tool compounds
107.488	102.464		SB 258585 hydrochloride	Potent, selective 5-HT6 antagonist;	Tocris mini
107.485	109.135		Bacitracin zinc	;Bacitracin zinc is a dephosphorylation of the C55-isoprenyl pyrophosphate interference for inhibition of cleavage of Tyr from Met-enkephalin with IC50 of 10 ?M.	Selleck tool compounds
107.479	99.0734		Tylosin	Infectiology;Antibacterial	Prestwick
107.474	102.501		Amthamine dihydrobromide	Highly selective standard H2 agonist;	Tocris mini
107.474	107.101		Meglumine	Metabolism;Antileishmanial	Prestwick
107.469	100.533		AS 1949490	SH2 domain-containing inositol 5'-phosphatase 2 (SHIP2) inhibitor;	Tocris mini
107.448	105.878		P32/98 hemifumarate salt	DPP IV;Protease Inhibitor Library	Enzo
107.444	98.7469		Bromocriptine mesylate	Selective D2-like agonist;	Tocris mini
107.433	103.9		Formestane	Endocrinology;Antineoplastic	Prestwick
107.431	100.021		NGB 2904	Potent and selective D3 antagonist;	Tocris mini
107.427	79.534		Gentamycin sulfate (Gentacycol)	;Gentamycin(Gentacycol) is an aminoglycoside antibiotic and was isolated from Micromonospora species	Selleck tool compounds
107.409	105.48		Rolipram	PDE4 Inhibitor(_cAMP);Autophagy inhibitors library	Enzo
107.404	98.8397		BMS-806 (BMS 378806)	gp120/CD4;BMS-806 (BMS 378806) selectively inhibitis the binding of HIV-1 gp120 to the CD4 receptor with EC50 of 0.85-26.5 nM in virus.	Selleck tool compounds
107.398	106.066		Acetaminophen	Central Nervous System;Analgesic	Prestwick
107.387	101.789		Ro 25-6981 maleate	Subtype-selective NR2B antagonist;	Tocris mini
107.369	105.159		Amiprilose hydrochloride	Immunology;Immunomodulator	Prestwick
107.359	98.7745		Sulfisoxazole	Infectiology;Antibacterial	Prestwick
107.358	101.349		Guanfacine hydrochloride	Cardiovascular;Antihypertensive	Prestwick
107.347	107.454		PD 81723	Allosteric potentiator of A1 receptors;	Tocris mini
107.345	86.1163		PQ 401	IGF1R inhibitor;	Tocris mini
107.336	112.083		Flavanone	Inhibitor;Wnt Inhibitors Library	Enzo
107.332	110.815		Nevirapine (Viramune)	Reverse Transcriptase;Nevirapine(Viramune) is a non-nucleoside reverse transcriptase inhibitor (NNRTI) used to treat HIV-1 infection and AIDS.	Selleck tool compounds
107.328	100.12		N-Ethylmaleimide	Cysteine proteases;Protease Inhibitor Library	Enzo
107.327	108.285		Doxycycline hydrochloride	Metabolism;Antibacterial	Prestwick
107.313	95.0038		Acesulfame Potassium	;Acesulfame potassium is a non-nutritive sweetener.	Selleck tool compounds
107.312	90.9563		Clobetasol propionate	Metabolism;Anti-inflammatory	Prestwick
107.306	102.526		Sitaxentan sodium (TBC-11251)	Endothelin Receptor;Sitaxentan sodium (TBC-11251) is a selective endothelin receptor-A antagonist with IC50 and Ki of 1.4 nM and 0.43 nM, respectively.	Selleck tool compounds
107.284	108.504		Levalbuterol hydrochloride	Respiratory;Antiasthmatic	Prestwick
107.281	100.61		AMG-073 HCl (Cinacalcet HCl)	CaSR;AMG-073 HCl (Cinacalcet hydrochloride) represents a new class of compounds for the treatment of hyperparathyroidism.	Selleck tool compounds
107.279	100.504		Alfadolone acetate	Central Nervous System;Anesthetic	Prestwick
107.263	87.5451		Glafenine hydrochloride	Metabolism;Analgesic	Prestwick
107.255	102.548		Naringenin	P450 (e.g. CYP17);Naringenin is a flavonoid that is considered to have a bioactive effect on human health as antioxidant, free radical scavenger, anti-inflammatory, carbohydrate metabolism promoter, and immune system modulator.	Selleck tool compounds
107.252	70.4244		Bosutinib (SKI-606)	Src;	Selleck-known kinase inhibitors
107.222	111.506		Anethole trithione	Sulfur-containing antioxidant;Redox 2835 (vers 1.1)	Enzo
107.222	71.8315		3253-5986	Unknown;Wnt Inhibitors Library	Enzo
107.219	102.592		URB-597	Amidase inhibitor;Protease Inhibitor Library	Enzo
107.21	99.7425		Bifemelane hydrochloride	MAO-A and MAO-B inhibitor;	Tocris mini
107.209	61.2249		(-)-Eseroline fumarate salt	Central Nervous System;Analgesic	Prestwick
107.197	93.0021		SYM 2206	Non-competitive AMPA antagonist;	Tocris mini
107.178	90.8826		Bromocryptine mesylate	Central Nervous System;Antiparkinsonian	Prestwick
107.16	95.7707		AM 92016	Potassium channel;Ion channel ligand library	Enzo
107.159	94.2263		BMS 649	Pan RXR agonist;	Tocris mini
107.147	111.186		BAY-598	;	SGC Bromodomains
107.14	90.7891		Acebutolol hydrochloride	Cardiovascular;Antianginal	Prestwick
107.137	111.899		Isometheptene mucate	Cardiovascular;Antimigraine	Prestwick
107.136	101.113		Sertraline	Central Nervous System;Antidepressant	Prestwick
107.133	94.4941		ZCL 278	Rho;	Selleck-known kinase inhibitors
107.109	95.554		Ioxaglic acid	Diagnostic;Contrastant	Prestwick
107.108	95.9818		Domperidone	Central Nervous System;Antiemetic	Prestwick
107.098	90.5318		Tribenoside	Cardiovascular;	Prestwick
107.096	100.279		Tetrahydropapaverine HCl	;Tetrahydropapaverine, one of the TIQs and an analogue of salsolinol and tetrahydropapaveroline, has been reported to have neurotoxic effects on dopamine neurons.	Selleck tool compounds
107.09	95.4504		G-15	High affinity and selective GPR30 antagonist;	Tocris mini
107.086	104.629		Fluvastatin sodium salt	Cardiovascular;Antilipemic	Prestwick
107.083	101.138		Acitretin	Dermatology;Antipsoriatic	Prestwick
107.082	100.06		Iopanoic acid	Diagnostic;Contrastant	Prestwick
107.071	102.192		Dipyrone	Central Nervous System;Analgesic	Prestwick
107.064	101.619		GSK591	;	SGC Bromodomains
107.06	112.089		Tocainide hydrochloride	Cardiovascular;Anesthetic	Prestwick
107.059	105.384		INCB28060	c-Met;INCB28060 is a novel, ATP-competitive inhibitor of c-MET with IC50 of 0.13 nM.	Selleck tool compounds
107.057	105.838		WY-14643	PPAR agonist;Nuclear Receptor Ligand Library	Enzo
107.055	101.915		(+)-AJ 76 hydrochloride	Antagonist; preferential action at D2-like autoreceptors;	Tocris mini
107.05	100.895		(RS)-3,5-DHPG	Selective group I mGlu agonist;	Tocris mini
107.047	115.773		CGP 53353	Selective inhibitor of PKC_II;	Tocris mini
107.044	98.6668		Doxofylline	Respiratory;Bronchodilator	Prestwick
107.029	102.684		Roxithromycin	Metabolism;Antibacterial	Prestwick
107.028	96.9923		AM 404	Anandamide transport inhibitor;	Tocris mini
107.023	97.9459		Diethylstilbestrol	Endocrinology;	Prestwick
107.014	99.8703		Fluoxetine hydrochloride	Central Nervous System;Antidepressant	Prestwick
107.011	99.9717		Zamifenacin fumarate	Selective M3 antagonist;	Tocris mini
107.008	102.008		Protriptyline hydrochloride	Central Nervous System;Antidepressant	Prestwick
107.005	98.9891		BMS-708163 (Avagacestat)	Beta Amyloid;BMS-708163 is a potent, selective ?-secretase inhibitor of A?40 and A?42 with IC50 of 0.3 nM and 0.27 nM, respectively.	Selleck tool compounds
106.996	102.755		Sulfameter	Metabolism;Antibacterial	Prestwick
106.996	89.6332		Warfarin	Hematology;Anticoagulant	Prestwick
106.976	95.4017		Triflusal	Hematology;Anticoagulant	Prestwick
106.974	102.784		Gabazine bromide	Central Nervous System;CNS Stimulant	Prestwick
106.967	99.8716		L 755507	Very potent and selective _3 partial agonist;	Tocris mini
106.951	102.051		AMG458	c-Met;AMG 458 is a potent c-Met inhibitor of human c-Met and mouse c-Met with Ki of 1.2 nM or 2.0 nM.	Selleck tool compounds
106.947	99.6102		Chicago sky blue 6B	Central Nervous System;	Prestwick
106.929	100.15		MDV3100 (Enzalutamide)	Androgen Receptor;MDV3100 is an androgen-receptor (AR) antagonist with IC50 of 36 nM.	Selleck tool compounds
106.928	96.2313		Quinine HClá2H2O	ATP-K+ channel antagonist;Autophagy inhibitors library	Enzo
106.905	78.0356		Compound 401	Selective DNA-PK and mTOR inhibitor;	Tocris mini
106.9	108.686		Budesonide	;Budesonide is a glucocorticoid steroid for the treatment of asthma, non-infectious rhinitis.	Selleck tool compounds
106.898	102.672		Rifampicin	PXR agonist;Nuclear Receptor Ligand Library	Enzo
106.888	100.634		Monensin sodium salt	Infectiology;Antibacterial	Prestwick
106.879	101.538		(S)-4-Carboxy-3-hydroxyphenylglycine	Group I antagonist/group II agonist;	Tocris mini
106.871	96.6087		Chloroquine	Lysosomes (pH _);Autophagy inhibitors library	Enzo
106.853	100.133		Lovastatin (Mevacor)	HMG-CoA Reductase;"Lovastatin is an inhibitor of HMG-CoA reductase with IC50 of 3.4 nM, used for lowering cholesterol (hypolipidemic agent).	Prestwick
106.847	100.421		Prenylamine lactate	Cardiovascular;Antianginal	Prestwick
106.846	102.399		Honokiol	Akt, MEK;	Selleck-known kinase inhibitors
106.841	109.599		Piretanide	Cardiovascular;Antihypertensive	Prestwick
106.839	101.323		Rebamipide	Metabolism;Antiulcer	Prestwick
106.838	108.68		2-Aminobenzenesulfonamide	Metabolism;Diuretic	Prestwick
106.83	95.2923		Desloratadine	Allergology;Antihistaminic	Prestwick
106.823	103.4		Bexarotene	;"Bexarotene is a retinoid specifically selective for retinoid X receptors, used as an oral antineoplastic agent in the treatment of cutaneous T-cell lymphoma.
106.807	94.5683		CHIR-98014	GSK-3;CHIR-98014 is a potent and selective GSK-3 inhibitor for GSK-3? and GSK-3? with IC50 of 0.65 nM and 0.58 nM, respectively.	Selleck tool compounds
106.807	16.6201		IKK-16	IKK;	Selleck-known kinase inhibitors
106.805	110.384		Retinoic acid	Endogenous retinoic acid receptor agonist.;	Tocris mini
106.791	87.9893		Carnosol	Inhibitor;Wnt Inhibitors Library	Enzo
106.786	103.417		SB-269970 HCl	5-HT Receptor;SB-269970 HCl is a hydrochloride salt form of SB-269970, which is a 5-HT7 receptor antagonist with pKi of 8.3.	Selleck tool compounds
106.727	89.9838		Nisoldipine	Cardiovascular;Antianginal	Prestwick
106.725	103.544		Diclofenac sodium	Central Nervous System;Anti-inflammatory	Prestwick
106.711	102.872		ZAPA sulphate	Agonist at 'low affinity' GABAA receptor. More potent than GABA/muscimol;	Tocris mini
106.703	107.451		WZ4002	EGFR;	Selleck-known kinase inhibitors
106.703	102.073		Tiotropium Bromide hydrate	AChR;Tiotropium Bromide hydrate is a monohydrate of tiotropium bromide (Spiriva; Tiova; BA 679BR; tiopropium) that is an anticholinergic and bronchodilator and a muscarinic receptor antagonist.	Selleck tool compounds
106.699	98.1355		Darifenacin hydrobromide	Neuromuscular;	Prestwick
106.688	102.949		Salicin (Salicoside, Salicine)	;Salicin(Salicoside, Salicine) is an alcoholic ?-glycoside that contains D-glucose. Salicin is an anti-inflammatory agent that is produced from willow bark.	Selleck tool compounds
106.684	98.2414		SEW 2871	Cell-permeable, selective S1P1 receptor agonist;	Tocris mini
106.673	90.8903		SDZ-201106	Sodium channel;Ion channel ligand library	Enzo
106.656	101.163		Moexipril hydrochloride	Angiotensin-converting enzyme (ACE) inhibitor;	Tocris mini
106.649	115.494		5-fluorouracil	Oncology;Antineoplastic	Prestwick
106.647	88.9579		L-152,804	Potent, selective non-peptide NPY Y5 antagonist;	Tocris mini
106.645	105.165		Metrizamide	Diagnostic;Contrastant	Prestwick
106.62	110.575		(S)-3,4-DCPG	Potent, selective mGlu8a agonist;	Tocris mini
106.612	105.626		Pentostatin	Adenosine Deaminase Inhibitor;	Selleck tool compounds
106.611	97.6156		Naltriben mesylate	Standard _2 selective antagonist;	Tocris mini
106.602	96.4676		PSN 375963 hydrochloride	GPR119 receptor agonist;	Tocris mini
106.587	101.335		Diperodon hydrochloride	Neuromuscular;Local anesthetic	Prestwick
106.573	110.77		Argatroban	Thrombin;Protease Inhibitor Library	Enzo
106.568	95.6214		Celecoxib	Suppression Wnt target gene;Wnt Inhibitors Library	Enzo
106.562	109.277		Betamethasone valerate (Betnovate)	;Betamethasone valerate(Betnovate, Celestone) is a moderately potent glucocorticoid steroid with anti-inflammatory and immunosuppressive properties.	Selleck tool compounds
106.557	100.602		MK-0752	Beta Amyloid;MK-0752 is a moderately potent ?-secretase inhibitor, which reduces A?40 production with IC50 of 5 nM in human SH-SY5Y cells.	Selleck tool compounds
106.554	95.5282		Tolvaptan (OPC-41061)	Vasopressin Receptor;Tolvaptan (OPC-41061) is a selective, competitive arginine vasopressin receptor 2 antagonist with an IC50 of 1.28•À_•À_M for the inhibition of AVP-induced platelet aggregation.	Selleck tool compounds
106.545	104.197		Practolol	Cardiovascular;Antianginal	Prestwick
106.544	103.404		Butylscopolamine bromide (Scopolamine butylbromide)	;Butylscopolamine bromide, is a peripherally acting antimuscarinic, anticholinergic agent used as an abdominal-specific antispasmodic.	Selleck tool compounds
106.541	96.5358		Levamisole HCl	Mammalian alkaline phosphatase;Phosphatase Inhibitor Library	Enzo
106.541	93.5701		PP1	Src;	Selleck-known kinase inhibitors
106.539	92.3653		PCI-32765 (Ibrutinib)	BTK;PCI-32765 (Ibrutinib) is a potent and highly selective Btk inhibitor with IC50 of 0.5 nM.	Selleck tool compounds
106.536	94.1613		CCMQ	Used to characterize NR2B-containing NMDA receptors;	Tocris mini
106.528	111.705		Solifenacin succinate	AChR;Solifenacin succinate is a urinary antispasmodic of the antimuscarinic class.	Selleck tool compounds
106.526	93.3776		Maprotiline hydrochloride	Noradrenalin re-uptake inhibitor;	Tocris mini
106.52	97.4204		Zatebradine hydrochloride	Bradycardic agent; blocks If pacemaker current;	Tocris mini
106.518	99.4236		Trihexyphenidyl-D,L Hydrochloride	Central Nervous System;Antiparkinsonian	Prestwick
106.511	104.236		S 14506 hydrochloride	Highly potent 5-HT1A agonist; displays unique binding mechanism;	Tocris mini
106.5	114.591		BML286 (3289-8625)	Inhibitor;Wnt Inhibitors Library	Enzo
106.5	104.207		Nefazodone HCl	Central Nervous System;Antidepressant	Prestwick
106.496	117.037		Guanosine	;No description	Selleck tool compounds
106.485	111.385		Atorvastatin	Metabolism;	Prestwick
106.483	104.387		GR 46611	5-HT1D agonist;	Tocris mini
106.476	98.6869		NBQX	Potent AMPA antagonist. More selective than CNQX (Cat. No. 0190);	Tocris mini
106.469	101.738		GR 113808	Potent, selective 5-HT4 antagonist;	Tocris mini
106.462	97.0312		Idebenone	Oncology;Antineoplastic	Prestwick
106.459	102.877		Rosiglitazone Hydrochloride	Metabolism;Antidiabetic	Prestwick
106.459	100.811		PLX-4720	Raf ;	Selleck-known kinase inhibitors
106.451	87.1494		Tazobactam	Infectiology;Antibacterial	Prestwick
106.443	102.392		Levosulpiride (Levogastrol)	Dopamine Receptor;"Levosulpiride is a selective antagonist for D2 dopamine receptors used as an antipsychotic and prokinetic agent.	Selleck tool compounds
106.44	96.4504		Amlodipine	Cardiovascular;Antihypertensive	Prestwick
106.435	109.874		Diludin	Dihydropyridine-type antioxidant;Redox 2835 (vers 1.1)	Enzo
106.423	97.8562		Ivabradine HCl (Procoralan)	Adrenergic Receptor;"Ivabradine, a new If inhibitor with IC 50 of 2.9 ?M which acts specifically on the pacemaker activity of the sinoatrial node, is a pure heart rate lowering agent.	Selleck tool compounds
106.409	97.7683		AmilorideáHCl	Calcium channel;Ion channel ligand library	Enzo
106.407	106.1		Azelnidipine	Calcium Channel;Azelnidipine is a dihydropyridine calcium channel blocker.	Selleck tool compounds
106.405	104.004		Isopropamide iodide	Metabolism;Antiulcer	Prestwick
106.402	78.9008		Lacidipine	Cardiovascular;Antihypertensive	Prestwick
106.393	103.013		CH5424802	ALK;CH5424802 is a potent and selective ALK inhibitor with IC50 of 1.9 nM.	Selleck tool compounds
106.392	54.117		SKF-96365	Calcium channel;Ion channel ligand library	Enzo
106.385	100.902		Linezolid	Infectiology;Antibacterial	Prestwick
106.363	104.784		Aminoguanidine hydrochloride	Irreversible iNOS inhibitor;	Tocris mini
106.361	109.855		Indirubin	GSK-3;	Selleck-known kinase inhibitors
106.353	110.699		LY 393558	Dual 5-HT1B/1D antagonist and 5-HT re-uptake inhibitor;	Tocris mini
106.35	103.625		VX-222	HCV Protease;VX-222 (VCH-222) is a novel, potent and selective inhibitor of HCV polymerase with IC50 of 0.94-1.2 ?M.	Selleck tool compounds
106.349	102.566		CEP-32496	CSF-1R;CEP-32496 is a RAF inhibitor for BRAF(V600E), BRAF(WT), c-Raf, Abl-1 and CSF-1R with IC50 of 14 nM, 36 nM, 39 nM, 3 nM and 9 nM, respectively.	Selleck tool compounds
106.348	98.8779		AZD2858	GSK-3;	Selleck-known kinase inhibitors
106.334	104.118		5-hydroxytryptophan (5-HTP)	;5-Hydroxytryptophan(5-HTP) is decarboxylated to serotonin (5-hydroxytryptamine or 5-HT) by the enzyme aromatic-L-amino-acid decarboxylase with the help of Vitamin B6.	Selleck tool compounds
106.318	101.975		Hexestrol	Endocrinology;Antineoplastic	Prestwick
106.292	98.4761		Nitazoxanide (Alinia, Annita)	;Nitazoxanide(Alinia, Annita) is a synthetic nitrothiazolyl-salicylamide derivative and an antiprotozoal agent. (IC50 for canine influenza virus ranges from 0.17 to 0.21 ?M)	Selleck tool compounds
106.292	103.384		SM-21 maleate	Presynaptic cholinergic modulator;	Tocris mini
106.285	98.5583		Berberine HCl	;Berberine Hydrochloride is a quaternary ammonium salt from the group of isoquinoline alkaloids.	Selleck tool compounds
106.27	100.95		YM 976	PDE4 inhibitor;	Tocris mini
106.244	92.4184		AAF-CMK	Tripeptidyl peptidase II;Protease Inhibitor Library	Enzo
106.237	96.2129		Cisplatin	Potent pro-apoptotic anticancer agent; activates caspase-3;	Tocris mini
106.213	105.682		Y 134	Selective estrogen receptor modulator (SERM), selective for ER_;	Tocris mini
106.201	97.6269		Catharanthine	Oncology;Antineoplastic	Prestwick
106.19	93.2906		Prazosin hydrochloride	_1 and _2B antagonist. MT3 antagonist;	Tocris mini
106.189	101.361		Clofibric acid	Metabolism;Antilipemic	Prestwick
106.182	107.214		Beclomethasone dipropionate	Metabolism;Anti-inflammatory	Prestwick
106.181	99.4437		IPA-3	PAK;	Selleck-known kinase inhibitors
106.179	90.9668		Matrine ((+)-Matrine)	Opioid Receptor;Matrine((+)-Matrine) is an alkaloid found in plants from the Sophora family. It has a variety of pharmacological effects, including anti-cancer effects, and action as a kappa opioid receptor agonist.	Selleck tool compounds
106.179	106.275		Diphenhydramine hydrochloride	Allergology;Antiemetic	Prestwick
106.178	90.7284		Propafenone	Potassium channel;Ion channel ligand library	Enzo
106.172	92.2395		Apigenin	Flavone antioxidant;Redox 2835 (vers 1.1)	Enzo
106.169	20.7013		LY 2183240	Novel, potent anandamide uptake inhibitor. Inhibits FAAH;	Tocris mini
106.163	95.4359		Ebselen	Glutathione peroxidase mimetic;Redox 2835 (vers 1.1)	Enzo
106.152	44.7199		Vandetanib (Zactima)	VEGFR;	Selleck-known kinase inhibitors
106.15	70.0647		DCC-2036 (Rebastinib)	Bcr-Abl;	Selleck-known kinase inhibitors
106.147	51.5262		XL-184 free base (Cabozantinib)	VEGFR, c-Met, Flt, Tie-2, c-Kit;	Selleck-known kinase inhibitors
106.146	73.7689		Nutlin-3	E3 Ligase;Nutlin-3 is a potent and selective Mdm2 (RING finger-dependent ubiquitin protein ligase for itself and p53) antagonist with IC50 of 90 nM.	Selleck tool compounds
106.142	96.5145		GW2580	CSF-1R;GW2580 is a selective inhibitor of human c-FMS with IC50 of 30 nM.	Selleck tool compounds
106.138	97.9357		Dipyridamole	Adenosine transport inhibitor;	Tocris mini
106.137	87.5524		SR 59230A hydrochloride	Potent and selective _3 antagonist;	Tocris mini
106.105	112.078		Troglitazone	Agonist / Inhibition of _-catenin ;Wnt Inhibitors Library	Enzo
106.103	105.464		Troleandomycin	Infectiology;Antibacterial	Prestwick
106.1	26.3242		Rotenone	mETC-complex1-inhib;Autophagy inducers library	Enzo
106.1	104.549		Vitamin B12	;Vitamin b12 is a water soluble vitamin with a key role in the normal functioning of the brain and nervous system, and for the formation of blood.	Selleck tool compounds
106.094	98.1134		Alfuzosin hydrochloride	Cardiovascular;Vasodilator	Prestwick
106.087	104.441		GW 1929	Selective PPAR_ agonist. Orally active;	Tocris mini
106.086	93.0941		Ursodiol (Actigal Urso)	;Ursodiol reduces cholesterol absorption and is used to dissolve (cholesterol) gallstones. (IC50=0.22 ?M	Selleck tool compounds
106.083	95.4344		SB 657510	Selective urotensin-II (UT) receptor antagonist;	Tocris mini
106.08	98.4929		Antipyrine	Central Nervous System;Analgesic	Prestwick
106.079	97.6792		Loperamide hydrochloride	Peripherally acting _ agonist. Also Ca2+ channel blocker;	Tocris mini
106.066	102.267		AG112	Tyrosine kinase inhib.;Autophagy inducers library	Enzo
106.053	107.641		Hydrocortisone base	Endocrinology;Anti-inflammatory	Prestwick
106.048	104.512		Thyroxine (L)	Endocrinology;Antihypothyroid	Prestwick
106.039	98.2821		SB 271046	5-HT Receptor;SB-271046 is a potent, selective and orally active 5-HT6 receptor antagonist with pKi of 8.9.	Selleck tool compounds
106.031	108.744		Isocarboxazid	Central Nervous System;Antidepressant	Prestwick
106.031	78.7431		LY2228820	p38 MAPK;	Selleck-known kinase inhibitors
106.029	18.7571		HS-173	PI3K;	Selleck-known kinase inhibitors
106.024	93.5407		Norgestimate	Endocrinology;	Prestwick
106.024	98.6159		Nimodipine	Ca2+ Blocker;Autophagy inducers library	Enzo
106.022	85.5884		PGE2	Unknown;Wnt Activators Library	Enzo
106.016	107.253		Nystatine	Infectiology;Antifungal	Prestwick
106.001	105.034		Chloropyramine hydrochloride	Allergology;Antihistaminic	Prestwick
105.992	100.226		Zidovudine, AZT	Infectiology;Antiviral	Prestwick
105.988	93.438		Chlortetracycline hydrochloride	Infectiology;Antiamebic	Prestwick
105.985	107.978		Gliquidone	Endocrinology;Antidiabetic	Prestwick
105.984	96.9534		Flunixin meglumine	Central Nervous System;Analgesic	Prestwick
105.973	102.435		Dicyclomine hydrochloride	Gastroenterology;Antispastic	Prestwick
105.972	105.668		LY 225910	Potent CCK2 antagonist;	Tocris mini
105.953	90.7264		Clindamycin palmitate HCl	;Clindamycin palmitate HCl is a water soluble hydrochloride salt of the ester of clindamycin and palmitic acid and a lincosamide antibiotic.	Selleck tool compounds
105.941	98.1019		Procyclidine hydrochloride	Central Nervous System;Antiparkinsonian	Prestwick
105.935	106.632		Clavulanate potassium salt	Infectiology;Antibacterial	Prestwick
105.931	84.0983		IQ1	Activator;Wnt Activators Library	Enzo
105.922	101.33		Guvacine hydrochloride	Specific GABA uptake inhibitor;	Tocris mini
105.918	96.2571		BMS 794833	c-Met;BMS794833 is a potent ATP competitive inhibitor of Met and VEGFR2 with IC50 of 1.7 nM and 15 nM, respectively.	Selleck tool compounds
105.905	111.884		Beclomethasone dipropionate (Beclometasone dipropionate)	;Beclomethasone dipropionate is a potent glucocorticoid steroid used for the treatment of rhinitis and sinusitis.	Selleck tool compounds
105.901	97.1429		Acetylsalicylsalicylic acid	Central Nervous System;Analgesic	Prestwick
105.88	103.173		Amoxicillin (Amoxycillin)	;"Amoxicillin is a moderate-spectrum, bacteriolytic, ?-lactam antibiotic used to treat bacterial infections caused by susceptible microorganisms.	Selleck tool compounds
105.867	103.959		MDL 73005EF hydrochloride	Potent and selective 5-HT1A partial agonist;	Tocris mini
105.865	99.8732		Minoxidil	K+ channel opener;Autophagy inducers library	Enzo
105.845	107.495		Progesterone (Prometrium)	;Progesterone(Prometrium) is a C-21 steroid hormone.	Selleck tool compounds
105.842	13.0464		Crystal violet	;Crystal violet is a triarylmethane dye.	Selleck tool compounds
105.841	100.249		LY2109761	TGF-beta/Smad;LY2109761 is a novel selective TGF-? receptor type I/II (T?RI/II) dual inhibitor with Ki of 38 nM and 300 nM, respectively.	Selleck tool compounds
105.827	99.4874		(S)-(-)-Bay K 8644	Ca2+-channel activator (L-type);	Tocris mini
105.826	95.1496		StemRegenin 1	;StemRegenin 1 is an AhR inhibitor with IC50 of 127 nM.	Selleck tool compounds
105.825	103.586		Licarbazepine	Active metabolite of oxcarbazepine (Cat. No. 3684);	Tocris mini
105.82	93.3527		PNU 37883 hydrochloride	Vascular KATP channel blocker;	Tocris mini
105.807	105.197		Nicotinamide	SIRT inhibitor;Epigenetics (vers 1.0)	Enzo
105.791	98.4262		BMS-707035	Integrase;BMS-707035 is a specific HIV-I integrase (IN) inhibitor with IC50 of 15 nM.	Selleck tool compounds
105.786	88.7987		Cyclamic acid	;Cyclamic acid in the form of its sodium or calcium salt is one of the most widely used artificial sweeteners.	Selleck tool compounds
105.784	103.314		Misoprostol	Metabolism;Antiulcer	Prestwick
105.776	104.165		Sulfabenzamide	Infectiology;Antibacterial	Prestwick
105.775	91.6702		Arry-380	EGFR;ARRY-380 is a potent and selective HER2 inhibitor with IC50 of 8 nM and also inhibits EGFR with IC50 of 4 ?M.	Selleck tool compounds
105.772	107.094		Amyleine hydrochloride	Neuromuscular;Local anesthetic	Prestwick
105.764	106.476		XE 991 dihydrochloride	Potent, selective KCNQ channel blocker; blocks M-current;	Tocris mini
105.763	90.9053		GSK1904529A	IGF-1R;GSK1904529A is a selective inhibitor of IGF-1R and IR with IC50 of 27 nM and 25 nM, respectively.	Selleck tool compounds
105.761	108.81		Tyloxapol	Respiratory;Mucolytic	Prestwick
105.761	104.394		Acetohexamide	Endocrinology;Antidiabetic	Prestwick
105.752	107.416		Viomycin sulfate	Infectiology;Antibacterial	Prestwick
105.75	107.453		Dichlorphenamide	Ophthalmology;Antiglaucoma	Prestwick
105.748	104.871		Ellagic acid	Topoisomerase;Ellagic acid has antiproliferative and antioxidant property.	Selleck tool compounds
105.742	96.8273		Dantrolene, sodium salt	Ca2+ release inhibitor;	Tocris mini
105.721	105.392		Lynestrenol	Endocrinology;Contraceptive	Prestwick
105.699	104.438		Methazolamide	Metabolism;Antiglaucoma	Prestwick
105.699	96.1879		RS 16566 dihydrochloride	5-HT3 ligand. Also shows affinity for zacopride binding site;	Tocris mini
105.699	103.515		Clodronate	Metabolism;	Prestwick
105.697	101.212		R 59-022	Diacylglycerol kinase inhibitor; increases PKC activity;	Tocris mini
105.689	90.9959		ZK 93423	Potent benzodiazepine agonist;	Tocris mini
105.674	103.985		Granisetron HCl	5-HT Receptor;Granisetron HCl is a serotonin 5-HT3 receptor antagonist	Selleck tool compounds
105.665	99.463		YM 298198, Desmethyl-	Derivative of mGlu1 antagonist YM 298198 (Cat. No. 2448);	Tocris mini
105.664	51.5056		PD173074	FGFR;PD173074 is a potent FGFR1 inhibitor with IC50 of ~25 nM and also inhibits VEGFR2 with IC50 of 100-200 nM.	Selleck tool compounds
105.663	85.1473		PP2	Inhibitor;Wnt Inhibitors Library	Enzo
105.662	95.0965		FPL 64176	Potent activator of Ca2+ channels (L-type);	Tocris mini
105.643	104.526		PMSF	Serine proteases;Protease Inhibitor Library	Enzo
105.632	93.4353		1-EBIO	Activator of epithelial Kca channels;	Tocris mini
105.632	108.737		Alprenolol hydrochloride	Cardiovascular;Antianginal	Prestwick
105.627	86.4995		2-CMDO	D2-like antagonist. Displays some D4 selectivity;	Tocris mini
105.622	112.048		Amprenavir (Agenerase)	HIV Protease;Amprenavir is a HIV protease inhibitor with IC50 of 14.6 ng/mL in wild-type HIV isolates.	Selleck tool compounds
105.62	98.5016		Dequalinium dichloride	Infectiology;Antibacterial	Prestwick
105.613	98.101		TAK-438	Potassium Channel;TAK-438 is a novel potassium-competitive acid blocker (P-CAB) type antisecretory agent that reversibly inhibits gastric H+, K+-ATPase with IC50 of 19 nM at pH 6.5.	Selleck tool compounds
105.61	102.268		DHA	Induction;Wnt Inhibitors Library	Enzo
105.607	114.843		Etidronate (Didronel)	;"Etidronate (Didronel) is a human protein tyrosine phosphatase inhibitor with IC50 of 0.2 ?M.	Selleck tool compounds
105.587	104.577		Pirlindole mesylate	MAO-A inhibitor;	Tocris mini
105.574	94.1473		6-Chloromelatonin	Melatonin agonist;	Tocris mini
105.571	92.3633		SX 011	p38 MAPK inhibitor;	Tocris mini
105.567	86.5923		Chlormezanone	Skeletal muscle relaxant;	Tocris mini
105.562	84.6371		Folinic acid calcium salt	Hematology;Antianemic	Prestwick
105.56	113.283		Zonisamide	Central Nervous System;Anticonvulsant	Prestwick
105.56	105.089		Nimodipine	Calcium channel;Ion channel ligand library	Enzo
105.556	89.7487		Alizarin	P450 (e.g. CYP17);Alizarin strongly inhibits P450 isoform CYP1A1, CYP1A2 and CYP1B1 with IC50 of 6.2 ?M, 10.0 ?M and 2.7 ?M, respectively.	Selleck tool compounds
105.555	100.597		Cephalosporanic acid, 7-amino	Infectiology;Antibacterial	Prestwick
105.551	102.862		Sulmazole	Cardiovascular;Cardiotonic	Prestwick
105.547	102.687		Trimipramine maleate salt	Central Nervous System;Antidepressant	Prestwick
105.545	105.544		Deflazacort	Immunology;Anti-inflammatory	Prestwick
105.537	89.9108		Sulfadimethoxine	Infectiology;Antibacterial	Prestwick
105.521	84.0592		Sertraline hydrochloride	5-HT re-uptake inhibitor;	Tocris mini
105.517	94.4775		20-Hydroxyecdysone	;20-Hydroxyecdysone (Ecdysterone, 20E) is a naturally occurring ecdysteroid hormone which controls the ecdysis (moulting) and metamorphosis of arthropods.	Selleck tool compounds
105.516	104.569		Trimeprazine tartrate	Allergology;Antihistaminic	Prestwick
105.514	110.807		Ribavirin	Metabolism;Antiviral	Prestwick
105.503	102.265		Lurasidone HCl	Dopamine Receptor;Lurasidone is an atypical antipsychotic, inhibits Dopamine D2, 5-HT2A, 5-HT7, 5-HT1A and noradrenaline ?2C with IC50 of 1.68 nM, 2.03 nM, 0.495 nM, 6.75 nM and 10.8 nM, respectively.	Selleck tool compounds
105.497	100.912		Glipizide	Potassium channel;Ion channel ligand library	Enzo
105.442	77.2716		Tivozanib (AV-951)	VEGFR, c-Kit, PDGFR;	Selleck-known kinase inhibitors
105.437	97.2493		PIM 1 Inhibitor 2	Pim-1 kinase inhibitor;	Tocris mini
105.424	111.309		JZL 184	Monoacylglycerol Lipase (MAGL) Inhibitor;No description	Selleck tool compounds
105.412	106.999		Ramipril	Cardiovascular;Antihypertensive	Prestwick
105.411	101.835		Nebivolol hydrochloride	Highly selective _1-adrenoceptor antagonist;	Tocris mini
105.402	109.619		Gatifloxacin	Infectiology;Antibacterial	Prestwick
105.393	106.208		BHA	Phenolic antioxidant;Redox 2835 (vers 1.1)	Enzo
105.378	112.84		TC 1	High affinity _1 ligand;	Tocris mini
105.373	105.027		Cefazolin sodium salt	Metabolism;Antibacterial	Prestwick
105.361	103.211		CDIBA	Cytosolic Phospholipase A2 (cPLA2) Inhibitor;	Selleck tool compounds
105.36	107.064		S(-)Eticlopride hydrochloride	Central Nervous System;	Prestwick
105.358	110.148		Ivachtin	Caspase-3 Inhibitor;	Selleck tool compounds
105.358	102.039		Mifepristone	PR antagonist;Nuclear Receptor Ligand Library	Enzo
105.356	101.949		Adiphenine hydrochloride	Neuromuscular;Antispastic	Prestwick
105.352	101.738		2-Hydroxysaclofen	Selective GABAB antagonist, more potent than Cat. No. 0246;	Tocris mini
105.351	103.753		Ambroxol	Nonphenolic antioxidant;Redox 2835 (vers 1.1)	Enzo
105.335	96.0526		RS 102895 hydrochloride	CCR2b chemokine receptor antagonist;	Tocris mini
105.323	103.908		Paromomycin sulfate	Metabolism;Antiamebic	Prestwick
105.319	98.1181		Diphemanil methylsulfate	Gastroenterology;Antispastic	Prestwick
105.318	99.7193		Phenytoin sodium (Dilantin)	Sodium Channel;Phenytoin sodium (Dilantin) is an inactive voltage-gated sodium channel stabilizer.	Selleck tool compounds
105.317	92.5129		Aprepitant (MK-0869)	Substance P;Substance P antagonists (SPA).	Selleck tool compounds
105.302	103.139		Nicergoline	Cardiovascular;Anti-ischemic	Prestwick
105.293	100.523		Methylhydantoin-5-(L)	Central Nervous System;Anticonvulsant	Prestwick
105.291	101.842		Tolterodine tartrate (Detrol LA)	AChR;Tolterodine tartrate (Detrol LA) is a tartrate salt of tolterodine that is a competitive muscarinic receptor antagonist.	Selleck tool compounds
105.29	94.4546		Cefditoren pivoxil	;Cefditoren pivoxil is used to treat uncomplicated skin and skin structure infections, etc.	Selleck tool compounds
105.279	107.301		Phensuximide	Central Nervous System;Anticonvulsant	Prestwick
105.277	98.8635		Brinzolamide	Metabolism;Antiglaucoma	Prestwick
105.275	103.255		Finasteride	Endocrinology;Anti-alopecia	Prestwick
105.272	98.8792		Fenoprofen calcium hydrate	;Fenoprofen calcium hydrate (Nalfon) is a non-steroidal anti-inflammatory drug (NSAID).	Selleck tool compounds
105.256	101.173		Ascorbic acid	Metabolism;Anti-oxidant	Prestwick
105.254	95.2105		FIT	Irreversible _ agonist;	Tocris mini
105.231	106.258		AM580	Retinoic acid analog; RAR_ agonist;	Tocris mini
105.222	107.794		Ritodrine hydrochloride	Neuromuscular;Tocolytic	Prestwick
105.222	107.625		SMER28	Increases autophagosome clearance independent of mTOR;Autophagy inducers library	Enzo
105.216	100.726		Sulfanilamide	Infectiology;Antibacterial	Prestwick
105.215	101.826		Baclofen (R,S)	Central Nervous System;Antispastic	Prestwick
105.215	101.145		Amidopyrine	Central Nervous System;Analgesic	Prestwick
105.212	99.4347		TBB	Selective cell-permeable CK2 inhibitor;	Tocris mini
105.21	107.904		Thioperamide maleate	Central Nervous System;Antiemetic	Prestwick
105.202	100.799		LoperamideáHCl	Calcium channel;Ion channel ligand library	Enzo
105.192	99.1073		IEM 1460	Open-channel blocker of AMPA currents; selective for non-GluR2-containing receptors;	Tocris mini
105.19	111.123		Lofexidine	Cardiovascular;Antihypertensive	Prestwick
105.187	108.724		Fluocinonide	Metabolism;Anti-inflammatory	Prestwick
105.187	98.642		PMPA (NAALADase inhibitor)	GCP II inhibitor;	Tocris mini
105.18	98.5563		Clonixin Lysinate	Central Nervous System;Analgesic	Prestwick
105.177	95.7204		Duloxetine HCl (Cymbalta)	5-HT Receptor;"Duloxetine is a serotonin-norepinephrine reuptake inhibitor with Ki of 4.6 nM, used for treatment of major depressive disorder and generalized anxiety disorder (GAD).	Selleck tool compounds
105.172	65.9321		(RS)-Atenolol	_1 antagonist;	Tocris mini
105.171	102.933		Ivacaftor (VX-770)	CFTR;Ivacaftor (VX-770, Kalydeco) is a potentiator of CFTR targeting G551D-CFTR and F508del-CFTR with EC50 of 100 nM and 25 nM, respectively.	Selleck tool compounds
105.165	29.8894		M-344	HDAC inhibitor;Epigenetics (vers 1.0)	Enzo
105.165	109.897		Harmane	Putative endogenous imidazoline ligand. Also MAO inhibitor;	Tocris mini
105.163	109.349		Apramycin	Metabolism;Antibacterial	Prestwick
105.162	89.7363		Diltiazem hydrochloride	Cardiovascular;Antianginal	Prestwick
105.158	103.045		Ranitidine hydrochloride	Selective H2 antagonist;	Tocris mini
105.142	93.4548		Doxercalciferol (Hectorol)	;Doxercalciferol (Hectorol) is a synthetic analog of vitamin D.	Selleck tool compounds
105.139	91.8576		Fluocinonide (Vanos)	;Fluocinonide (Vanos) is a potent glucocorticoid steroid used topically as anti-inflammatory agent for the treatment of skin disorders such as eczema.	Selleck tool compounds
105.127	111.08		2-[1-(4-Piperonyl)piperazinyl]benzothiazole	5-HT4 agonist. Also 5-HT3 antagonist;	Tocris mini
105.126	65.9522		Cyclosporin A	Immunology;Immunosuppressant	Prestwick
105.125	79.9595		AM 630	CB2 selective antagonist/inverse agonist;	Tocris mini
105.123	109.276		Fenofibrate	Metabolism;Hypocholesterolemic	Prestwick
105.117	105.542		Zileuton	Respiratory;Antiasthmatic	Prestwick
105.107	98.9098		Kanamycin A sulfate	Infectiology;Antibacterial	Prestwick
105.093	103.778		Probucol	Metabolism;Antilipemic	Prestwick
105.091	108.05		AC 55649	Selective RAR_2 agonist;	Tocris mini
105.089	111.875		TCS 2002	Potent GSK-3_ inhibitor;	Tocris mini
105.088	92.1195		Butacaine	Dermatology;Anesthetic	Prestwick
105.073	92.893		Retinyl acetate	Retinoid;Nuclear Receptor Ligand Library	Enzo
105.065	94.7665		FK-866	_NAD;Autophagy inducers library	Enzo
105.06	101.342		Dienestrol	Endocrinology;	Prestwick
105.039	104.709		SSR128129E (SSR)	FGFR;	Selleck-known kinase inhibitors
105.028	84.4664		2-Phenylmelatonin	Potent melatonin agonist;	Tocris mini
105.027	96.3666		SR 11302	Inhibitor of AP-1 transcription factor; antitumor agent;	Tocris mini
105.025	83.293		YS035	Calcium channel;Ion channel ligand library	Enzo
105.016	84.297		TDZD-8	GSK-3;TDZD-8 is a non-ATP competitive GSK-3? inhibitor with IC50 of 2 ?M.	Selleck tool compounds
105.01	83.0155		SANT-1	Inhibitor of hedgehog (Hh) signaling; antagonizes smoothened activity;	Tocris mini
105.009	112.256		ABC294640áHCl	SK2 inhib.;Autophagy inducers library	Enzo
105.005	107.653		Ticarcillin sodium	Infectiology;Antibacterial	Prestwick
105.005	26.1919		Oxamflatin	HDAC inhibitor;Epigenetics (vers 1.0)	Enzo
104.993	103.325		PQ 401	IGF-1R;	Selleck-known kinase inhibitors
104.992	100.992		Phosphoramidon	Neutral endopeptidase 24.11; Endothelin-converting enzyme;Protease Inhibitor Library	Enzo
104.987	104.43		Pipemidic acid	Metabolism;Antibacterial	Prestwick
104.985	102.948		(R)-(+)-Bay K 8644	Calcium channel;Ion channel ligand library	Enzo
104.978	96.1739		Raclopride	Central Nervous System;	Prestwick
104.974	108.257		Silymarin (Silybin B)	;Silymarin(Silybin B), a strong novel free radical scavenger, is used for treatment of patients with acute brain infarction.	Selleck tool compounds
104.972	102.181		L-689,560	Very potent NMDA antagonist;	Tocris mini
104.967	100.651		Ampiroxicam	COX;Ampiroxicam is a nonselective cyclooxygenase inhibitor uesd as anti-inflammatory drug.	Selleck tool compounds
104.966	97.7448		Phenformin hydrochloride	AMPK;	Selleck-known kinase inhibitors
104.952	107.19		Droperidol	Central Nervous System;Antipsychotic	Prestwick
104.945	104.775		SB 222200	Potent, selective non-peptide NK3 antagonist. Brain penetrant;	Tocris mini
104.94	98.2849		SB 216763	GSK-3 ;	Selleck-known kinase inhibitors
104.939	97.1662		Fluocinolone acetonide	Metabolism;Anti-inflammatory	Prestwick
104.938	106.913		Methotrimeprazine maleat salt	Central Nervous System;Analgesic	Prestwick
104.938	95.3332		Apocynin (Acetovanillone)	;Apocynin (Acetovanillone) is a selective NADPH-oxidase inhibitor with IC50 of 10 ?M.	Selleck tool compounds
104.935	104.52		Cypermethrin	Calcineurin (PP2B);Phosphatase Inhibitor Library	Enzo
104.935	90.8505		(S)-(-)-Propranolol hydrochloride	_ antagonist. More active enantiomer of propranolol (Cat. No. 0624);	Tocris mini
104.922	100.711		Phenindione	Hematology;Anticoagulant	Prestwick
104.919	98.9252		Levonordefrin	Cardiovascular;Vasoconstrictor	Prestwick
104.918	107.232		Benfotiamine	Metabolism;	Prestwick
104.91	102.835		Chloroquine diphosphate	Metabolism;Anti-inflammatory	Prestwick
104.909	108.721		NBQX disodium salt	Potent AMPA antagonist. More water soluble form of NBQX (Cat. No. 0373);	Tocris mini
104.899	94.6669		(+)-SK&F 10047 hydrochloride	_1 selective agonist;	Tocris mini
104.89	106.232		Theobromine	Cardiovascular;Bronchodilator	Prestwick
104.889	103.138		Proglumide	Gastroenterology;Antiulcer	Prestwick
104.887	90.4553		Forskolin	Adenylyl cyclase activator;	Tocris mini
104.886	99.2462		PF-4708671	S6 Kinase;	Selleck-known kinase inhibitors
104.879	87.3551		Sulbactam sodium (Unasyn)	;Sulbactam sodium (Unasyn) is an irreversible ?-lactamase inhibitor.	Selleck tool compounds
104.877	102.723		Benztropine mesylate	Histamine Receptor;Benztropine is a dopamine transporter (DAT) inhibitor with IC50 of 118 nM.	Selleck tool compounds
104.872	103.659		Heptaminol hydrochloride	Cardiovascular;Analeptic	Prestwick
104.854	97.489		DMAB-anabaseine dihydrochloride	Partial agonist at _7-containing receptors and antagonist at _4_2 neuronal nicotinic receptors;	Tocris mini
104.852	112.289		EHNAáHCl	Dynein inhibitor;Autophagy inhibitors library	Enzo
104.849	102.162		TRAM-34	Potassium Channel;TRAM-34 is a selective and potent inhibitor of the intermediate-conductance Ca2+-activated K+ channel (IKCa1, KCa3.1) with Kd of 20 nM.	Selleck tool compounds
104.835	98.3704		BMS 191011	Potent Maxi-K channel opener (BKCa, KCa1.1);	Tocris mini
104.833	113.123		Trimetazidine dihydrochloride	Cardiovascular;Antianginal	Prestwick
104.832	98.1597		Olsalazine Sodium	;Olsalazine Sodium is a anti-inflammatory prodrug, which consists of two 5-ASA moieties linked by an azo bond.	Selleck tool compounds
104.828	106.833		Methacholine chloride	Diagnostic;	Prestwick
104.824	107.654		SCH 202676 hydrobromide	Inhibitor of ligand binding to G-protein-coupled receptors;	Tocris mini
104.818	104.157		SGX-523	c-Met ;	Selleck-known kinase inhibitors
104.807	105.868		Gabexate mesilate	Hematology;Anticoagulant	Prestwick
104.806	93.4511		ZM 39923 hydrochloride	Potent, selective JAK3 inhibitor;	Tocris mini
104.794	103.542		Cefmetazole sodium salt	Infectiology;Antibacterial	Prestwick
104.79	102.517		Pheniramine maleate	Allergology;Antihistaminic	Prestwick
104.782	102.318		Esmolol hydrochloride	Cardiovascular;Antiarrhythmic	Prestwick
104.776	104.246		Suraminá6Na	SIRT1 inhibitor;Epigenetics (vers 1.0)	Enzo
104.774	101.54		Fursultiamine Hydrochloride	Metabolism;Anti-Alzheimer	Prestwick
104.762	101.642		Glyburide	Potassium channel;Ion channel ligand library	Enzo
104.761	99.4023		FR 122047 hydrochloride	Cyclooxygenase (COX-1) inhibitor;	Tocris mini
104.758	97.0587		Clidinium bromide	Neuromuscular;Antispastic	Prestwick
104.756	101.815		Diosmin	Cardiovascular;	Prestwick
104.751	101.696		Lithium Chloride	IMPase inhibitor/GSK-3b inhib;Autophagy inducers library	Enzo
104.745	102.019		S26948	Selective PPAR_ agonist; antidiabetic agent;	Tocris mini
104.744	112.786		BD 1047 dihydrobromide	_1 selective antagonist;	Tocris mini
104.743	107.209		Lofepramine	5-HT and noradrenalin re-uptake inhibitor (SNRI);	Tocris mini
104.735	102.363		Trimebutine	Opioid Receptor;"Trimebutine is an agonist of peripheral mu, kappa and delta opiate receptors, used as spasmolytic agent for treatment of both acute and chronic abdominal pain.	Selleck tool compounds
104.735	93.7785		Olanzapine	Central Nervous System;Antipsychotic	Prestwick
104.732	103.671		Nefopam hydrochloride	Central Nervous System;Analgesic	Prestwick
104.729	103.785		Nicorandil	KATP channel opener and NO donor;	Tocris mini
104.728	93.4516		FERb 033	Potent and selective ER_ agonist;	Tocris mini
104.722	97.4745		Clindamycin HCl (Dalacin)	;Clindamycin hydrochloride(Dalacin) is the hydrated hydrochloride salt of clindamycin which is a semisynthetic antibiotic.	Selleck tool compounds
104.716	109.356		Minoxidil	Cardiovascular;Anti-alopecia	Prestwick
104.702	105.065		Glimepiride	KATP channel blocker;	Tocris mini
104.698	103.195		Terfenadine	Allergology;Antihistaminic	Prestwick
104.697	105.745		Perindopril Erbumine (Aceon)	RAAS;Perindopril Erbumine (Aceon) is a potent ACE) inhibitor with IC50 of 1.05 nM.	Selleck tool compounds
104.696	103.161		NBI 27914 hydrochloride	Selective non-peptide CRF1 antagonist;	Tocris mini
104.681	102.152		Inosine	;Inosine is a nucleoside that is formed when hypoxanthine is attached to a ribose ring via a ?-N9-glycosidic bond.	Selleck tool compounds
104.68	96.9603		Diosgenin	;Diosgenin is a steroid sapogenin and the precursor for the semisynthesis of progesterone which in turn was used in early combined oral contraceptive pills.	Selleck tool compounds
104.676	94.6683		BIRB 796 (Doramapimod)	p38 MAPK;	Selleck-known kinase inhibitors
104.673	91.7565		AZ628	Raf ;	Selleck-known kinase inhibitors
104.67	113.47		Rufloxacin	Infectiology;Antibacterial	Prestwick
104.668	103.515		Pinacidil H2O	Potassium channel;Ion channel ligand library	Enzo
104.664	100.761		(±)-U-50488 hydrochloride	Standard selective _ agonist;	Tocris mini
104.661	110.808		AmantidineáHCl	Misc. channel;Ion channel ligand library	Enzo
104.661	106.907		Oleylethanolamide	GPR55 agonist. Also PPAR_ agonist;	Tocris mini
104.657	102.739		Propantheline bromide	Neuromuscular;Antispastic	Prestwick
104.657	104.002		Zaprinast	Cardiovascular;Erectile dysfunction treatment	Prestwick
104.652	103.503		Sorbitol (Glucitol)	;Sorbitol(Glucitol) is a sugar alcohol and a sugar substitute.	Selleck tool compounds
104.647	91.475		Amiodarone	Calcium channel;Ion channel ligand library	Enzo
104.647	109.23		Bepridil	Calcium channel;Ion channel ligand library	Enzo
104.643	86.4135		Lincomycin HCl (Lincocin)	;Lincomycin hydrochloride(Lincocin) is the monohydrated salt of lincomycin, a substance produced by the growth of a member of the lincolnensis group of Streptomyces lincolnensis.	Selleck tool compounds
104.639	100.761		Z-Guggulsterone	FXR antagonist;Nuclear Receptor Ligand Library	Enzo
104.631	103.174		N6-Cyclopentyladenosine	Potent, selective A1 agonist;	Tocris mini
104.627	97.252		GW 7647	PPARa agonist;Nuclear Receptor Ligand Library	Enzo
104.619	92.0198		Cyanopindolol hemifumarate	5-HT1A/1B antagonist. Also _-adrenergic antagonist;	Tocris mini
104.601	106.081		Tilmicosin	;Tilmicosin is a macrolide antibiotic.	Selleck tool compounds
104.594	101.536		trans-4-Hydroxycrotonic acid	GHB receptor ligand;	Tocris mini
104.592	99.6468		Trospium chloride (Sanctura)	AChR;Trospium chloride (Sanctura) is a competitive muscarinic cholinergic receptor antagonist.	Selleck tool compounds
104.59	98.1097		Bupivacaine hydrochloride	Neuromuscular;Local anesthetic	Prestwick
104.586	92.1954		Tenofovir Disoproxil Fumarate	Reverse Transcriptase;Tenofovir disoproxil fumarate belongs to nucleotide analogue reverse transcriptase inhibitors (nRTIs).	Selleck tool compounds
104.579	107.928		Splitomicin	SIRT-2 inhibitor;Epigenetics (vers 1.0)	Enzo
104.578	90.5585		Remoxipride hydrochloride	Selective D2-like antagonist;	Tocris mini
104.573	107.911		Medrysone	Metabolism;Anti-inflammatory	Prestwick
104.57	102.502		endo-IWR 1	Axin stabilizer; promotes _-catenin phosphorylation;	Tocris mini
104.559	100.364		Cromolyn disodium salt	Allergology;Antiasthmatic	Prestwick
104.556	89.2168		MK-2206 dihydrochloride	Akt;	Selleck-known kinase inhibitors
104.555	102.977		Meclofenamic acid sodium salt monohydrate	Central Nervous System;Anti-inflammatory	Prestwick
104.555	111.257		Imidurea	Infectiology;Antifungal	Prestwick
104.551	107.232		Benfluorex hydrochloride	Central Nervous System;Anorectic	Prestwick
104.544	97.506		BP 554 maleate	Selective 5-HT1A agonist;	Tocris mini
104.541	95.1613		Fluvastatin sodium (Lescol)	HMG-CoA Reductase;Fluvastatin sodium inhibits HMG-CoA reductase activity with IC50 of 8 nM.	Selleck tool compounds
104.531	91.0025		(-)-Emtricitabine	Infectiology;Antiviral	Prestwick
104.523	106.212		Ifosfamide	Oncology;Antineoplastic	Prestwick
104.514	104.471		Yohimbine hydrochloride	Cardiovascular;Erectile dysfunction treatment	Prestwick
104.514	94.8491		Streptozotocin	Oncology;Antineoplastic	Prestwick
104.513	101.933		Genistein	Inhibitor;Wnt Inhibitors Library	Enzo
104.509	97.917		Orlistat	Pancreatic, gastric and carboxylester lipase inhibitor; antiobesity and antihypercholesterolemic activity;	Tocris mini
104.506	95.4362		Bambuterol hydrochloride	Neuromuscular;Bronchodilator	Prestwick
104.497	14.6872		ITF2357 (Givinostat)	HDAC;ITF2357 (Givinostat) is a potent inhibitor of HDAC with IC50 of 7.5-16 nM.	Selleck tool compounds
104.494	97.1303		Piperacillin sodium salt	Metabolism;Antibacterial	Prestwick
104.492	105.623		(S)-3-Carboxy-4-hydroxyphenylglycine	Group I antagonist/group II agonist;	Tocris mini
104.488	106.516		Cyproheptadine hydrochloride	5-HT2 antagonist;	Tocris mini
104.485	94.7656		Carbenoxolone disodium salt	Metabolism;Antiulcer	Prestwick
104.484	99.7083		Oxytetracycline (Terramycin)	;Oxytetracycline(Terramycin) was the second of the broad-spectrum tetracycline group of antibiotics to be discovered.	Selleck tool compounds
104.479	93.6369		Hexachlorophene	Infectiology;Antiseptic	Prestwick
104.479	86.0242		Aztreonam (Azactam, Cayston)	;Aztreonam(Azactam, Cayston) is a synthetic monocyclic beta-lactam antibiotic.	Selleck tool compounds
104.479	106.02		4-DAMP	Muscarinic M3 antagonist;	Tocris mini
104.473	105.149		Cilengitide (EMD 121974, NSC 707544)	Integrin;Cilengitide (EMD 121974, NSC 707544) is a potent integrin inhibitor for ?v?3 receptor and ?v?5 receptor with IC50 of 4.1 nM and 79 nM, respectively.	Selleck tool compounds
104.446	75.3248		Curcumin	;Curcumin is the principal curcuminoid of the popular Indian spice turmeric, which is a member of the ginger family (Zingiberaceae).	Selleck tool compounds
104.433	100.372		SDZ SER 082 fumarate	Selective 5-HT2B/2C antagonist;	Tocris mini
104.43	96.7419		RG108	DNA Methyltransferase;RG108 is an inhibitor of DNA methyltransferase with IC50 of 115 nM.	Selleck tool compounds
104.42	35.8805		Haloprogin	Central Nervous System;Anesthetic	Prestwick
104.412	77.1112		BIO	GSK-3;	Selleck-known kinase inhibitors
104.405	117.837		Spaglumic acid	Allergology;Antiallergic	Prestwick
104.4	105.033		Verapamil hydrochloride	Cardiovascular;Antihypertensive	Prestwick
104.396	95.1427		Ketoprofen	Central Nervous System;Analgesic	Prestwick
104.393	81.6843		Benzathine benzylpenicillin	Metabolism;Antibacterial	Prestwick
104.386	95.8074		3-MATIDA	Potent, selective mGlu1 antagonist;	Tocris mini
104.385	100.922		LDE225 (NVP-LDE225, Erismodegib)	Smoothened;LDE225 (NVP-LDE225) is a smoothened antagonist with IC50 of 1.3 nM (mouse) and 2.5 nM (human), respectively.	Selleck tool compounds
104.371	95.0304		Flurbiprofen	Central Nervous System;Analgesic	Prestwick
104.37	103.602		Methotrexate	Oncology;Antineoplastic	Prestwick
104.364	103.866		Clindamycin hydrochloride	Infectiology;Antibacterial	Prestwick
104.353	99.5256		RS 67506 hydrochloride	5-HT4 partial agonist;	Tocris mini
104.352	101.628		Melengestrol acetate	Endocrinology;	Prestwick
104.349	105.443		Fenbufen	Central Nervous System;Analgesic	Prestwick
104.347	101.771		(S)-(+)-a-Methylhistamine dihydrobromide	H3 agonist, less active enantiomer;	Tocris mini
104.345	97.5199		4-Amino-D, L-benzylsuccinic acid	carboxypeptidase inhibitor;Protease Inhibitor Library	Enzo
104.339	92.6077		Estrone	Estrogen/progestogen Receptor;Estrone is an estrogenic hormone.	Selleck tool compounds
104.331	100.697		SC 560	Cyclooxygenase (COX-1) inhibitor;	Tocris mini
104.319	92.6714		Canagliflozin	SGLT;Canagliflozin is a highly potent and selective SGLT2 inhibitor for CHO-hSGLT2, CHO-rSGLT2 and CHO-mSGLT2 with IC50 of 4.4 nM, 3.7 nM and 2 nM, respectively.	Selleck tool compounds
104.317	98.8071		Tadalafil (Cialis)	PDE;Tadalafil is a PDE-5 inhibitor with IC50 of 1.8 nM.	Selleck tool compounds
104.313	109.117		GW 4064	Selective farnesoid X receptor (FXR) agonist;	Tocris mini
104.313	105.127		Colistin sulfate	Infectiology;Antibacterial	Prestwick
104.301	103.182		L-NAME HCl	;L-NAME is a nonselective inhibitor of nitric oxide synthetases (NOS) for nNOS (bovine), eNOS (human), and iNOS (murine), with Ki of 15 nM, 39 nM and 4.4 ?M, respectively.	Selleck tool compounds
104.299	87.6702		Methyl-Hesperidin	;Methyl-Hesperidin is a flavanone glycoside (flavonoid) (C28H34O15) found abundantly in citrus fruits. Its aglycone form is called hesperetin.	Selleck tool compounds
104.29	92.5289		Hydroxyurea (Cytodrox)	;Hydroxyurea (Cytodrox) is an antineoplastic agent that inhibits DNA synthesis through the inhibition of ribonucleoside diphosphate reductase.	Selleck tool compounds
104.287	99.3078		U0124	Inactive analog of U0126 (Cat. No. 1144);	Tocris mini
104.279	107.277		Fluocinolone acetonide (Flucort-N)	;Fluocinolone(Flucort-N) acetonide is a corticosteroid that binds to the cytosolic glucocorticoid receptor.	Selleck tool compounds
104.263	102.476		Folic acid	Metabolism;	Prestwick
104.259	103.38		IEM 1754 dihydrobroMide	5-HT Receptor;IEM 1754 dihydrobroMide is a selective AMPA/kainate receptor blockers for GluR1 and GluR3 with IC50 of 6 ?M.	Selleck tool compounds
104.253	95.7111		Temozolomide	Localizes LC3 to autophagosomes;Autophagy inducers library	Enzo
104.241	111.478		MDL 72222	5-HT3 antagonist;	Tocris mini
104.24	102.281		Trioxsalen	Dermatology;	Prestwick
104.237	103.24		Alendronate	Tyrosine phosphatases;Phosphatase Inhibitor Library	Enzo
104.229	105.972		Docosanol (Abreva)	;Docosanol is a saturated fatty alcoholused traditionally as an emollient, emulsifier, and thickener in cosmetics, nutritional supplement. (ED50=2.5 mg/ml for plaque inhibition, and ED50=1.7 mg/ml for inhibition of virus production)	Selleck tool compounds
104.223	107.358		Dibenzepine hydrochloride	Central Nervous System;Antidepressant	Prestwick
104.207	105.813		Reserpine	Inhibitor of vesicular monoamine transport;	Tocris mini
104.206	105.823		8-Hydroxy-DPAT hydrobromide	Selective 5-HT1A agonist. Also has moderate affinity for 5-HT7;	Tocris mini
104.203	89.8688		LY 344864 hydrochloride	Potent, selective 5-HT1F agonist;	Tocris mini
104.201	113.632		Procarbazine hydrochloride	Oncology;Antineoplastic	Prestwick
104.2	107.382		Dextromethorphan hydrobromide monohydrate	Central Nervous System;Antitussive	Prestwick
104.199	81.483		ICI 63197	PDE4 inhibitor;	Tocris mini
104.197	105.08		Tenoxicam	Central Nervous System;Analgesic	Prestwick
104.196	101.387		Avermectin B1a	Infectiology;Antihelmintic	Prestwick
104.183	104.145		Methylprednisolone, 6-alpha	Endocrinology;Anti-inflammatory	Prestwick
104.173	109.245		(S)-(-)-Atenolol	Cardiovascular;Antianginal	Prestwick
104.158	79.3306		Tyrphostin AG 879 (AG 879)	HER2;	Selleck-known kinase inhibitors
104.156	104.194		Picrotoxinin	Central Nervous System;Analeptic	Prestwick
104.155	106.677		Acarbose	Endocrinology;Antidiabetic	Prestwick
104.152	78.7385		FGIN-1-43	Potent, specific ligand for mitochondrial DBI receptor;	Tocris mini
104.14	105.251		Adamantamine fumarate	Infectiology;Antiviral	Prestwick
104.131	97.5378		Citalopram Hydrobromide	Central Nervous System;Antidepressant	Prestwick
104.123	100.636		Oxalamine citrate salt	Central Nervous System;Anti-inflammatory	Prestwick
104.119	101.54		Neomycin sulfate	Infectiology;Antibacterial	Prestwick
104.118	108.09		LY2811376	Beta Amyloid;LY2811376 is a non-peptidic BACE1 inhibitor with IC50 of 239 nM/249 nM and also decreases the A? secretion with EC50 of ~300 nM.	Selleck tool compounds
104.114	107.659		L-carnitine (Levocarnitine)	;L-carnitine(Levocarnitine) is constituent of striated muscle and liver. It is used therapeutically to stimulate gastric and pancreatic secretions and in the treatment of hyperlipoproteinemias.	Selleck tool compounds
104.113	97.3259		BRL 52537 hydrochloride	Potent and selective _ agonist;	Tocris mini
104.107	100.652		Metixene hydrochloride	Central Nervous System;Antiparkinsonian	Prestwick
104.096	107.614		MK-2048	Integrase;MK-2048 is an potent inhibitor of integrase (IN) and INR263K with IC50 of 2.6 nM and 1.5 nM, respectively.	Selleck tool compounds
104.095	88.8912		CTEP	GluR;CTEP is a selective allosteric antagonist of mGlu5 receptor with IC50 of 2.2 nM.	Selleck tool compounds
104.094	102.435		SB 431542	Potent, selective inhibitor of TGF-_RI, ALK4 and ALK7;	Tocris mini
104.093	90.6002		Niclosamide	Infectiology;Antihelmintic	Prestwick
104.068	104.69		Ethynylestradiol 3-methyl ether	Endocrinology;	Prestwick
104.062	96.4126		SB 265610	CXCR2 Antagonist;	Selleck tool compounds
104.056	99.3063		(+) -Levobunolol hydrochloride	Ophthalmology;Antiglaucoma	Prestwick
104.054	103.769		Cinoxacin	Metabolism;Antibacterial	Prestwick
104.048	95.1745		RK-682	Tyrosine phosphatases;Phosphatase Inhibitor Library	Enzo
104.043	92.2445		Bretazenil	Benzodiazepine partial agonist;	Tocris mini
104.042	102.706		Metoclopramide monohydrochloride	Central Nervous System;Antiemetic	Prestwick
104.039	106.78		Methenamine	Infectiology;Antibacterial	Prestwick
104.038	85.178		ZM 323881 hydrochloride	Potent, selective inhibitor of VEGFR-2;	Tocris mini
104.025	91.8908		Remoxipride Hydrochloride	Central Nervous System;Antipsychotic	Prestwick
104.024	96.644		RS 23597-190 hydrochloride	5-HT4 antagonist;	Tocris mini
104.023	98.613		Tempol (4-Hydroxy-TEMPO)	;TEMPOL (4-Hydroxy-TEMPO) is a superoxide scavenger that displays neuroprotective, anti-inflammatory and analgesic effects.	Selleck tool compounds
104.017	76.6077		IPAG	Potent _ antagonist;	Tocris mini
104.014	99.0441		OSI-906 (Linsitinib)	IGF-1R;	Selleck-known kinase inhibitors
104.011	99.8765		Acetylsalicylic acid	Central Nervous System;Analgesic	Prestwick
104.01	105.053		Biotin	Metabolism;	Prestwick
104.009	98.7823		Lidocaine hydrochloride	Cardiovascular;Antiarrhythmic	Prestwick
104.003	91.0387		Bimatoprost	;Bimatoprost is a prostaglandin analog used topically (as eye drops) to control the progression of glaucoma and in the management of ocular hypertension.	Selleck tool compounds
104.003	103.372		Miltefosine (Hexadecylphosphocholine)	Akt;Miltefosine inhibits PI3K/Akt activity with ED50 of 17.2 ?M and 8.1 ?M in carcinoma cell lines A431 and HeLa.	Selleck tool compounds
103.995	97.9236		MRS 1220	Highly potent, selective hA3 antagonist;	Tocris mini
103.992	103.148		1-BCP	Modulates AMPA-mediated responses;	Tocris mini
103.979	107.244		Ranolazine	Cardiovascular;Antianginal	Prestwick
103.979	96.6942		2-Methyl-5-hydroxytryptamine hydrochloride	5-HT3 agonist/potent 5-HT6 ligand;	Tocris mini
103.964	100.292		Bumetanide	Metabolism;Diuretic	Prestwick
103.958	104.761		(R)-(+)-Atenolol	Cardiovascular;Antianginal	Prestwick
103.954	99.0041		Zolmitriptan (Zomig)	5-HT Receptor;Zolmitriptan(Zomig) is a selective serotonin receptor agonist.	Selleck tool compounds
103.953	85.9744		Artemether (SM-224)	;Artemether is an antimalarial for the treatment of resistant strains of falciparum malaria.	Selleck tool compounds
103.951	46.2433		Amphotericin B (Abelcet)	;Amphotericin B is a polyene, antifungal antibiotic produced from a strain of Streptomyces nodosus. (IC50=0.028•À_0.290 ?g/ml)	Selleck tool compounds
103.941	99.0181		5-Nitroisatin	Caspase - 3 inhibitor;Protease Inhibitor Library	Enzo
103.939	103.846		Risedronic acid (Actonel)	;"Risedronic acid (Actonel) is a bisphosphonate used to strengthen bone, treat or prevent osteoporosis, and treat Paget's disease of bone.	Selleck tool compounds
103.936	95.1123		Biperiden HCl	AChR;Biperiden is an antiparkinsonian agent of the anticholinergic type.	Selleck tool compounds
103.928	94.3823		Geranylgeraniol	Farnesoid;Nuclear Receptor Ligand Library	Enzo
103.925	101.722		Famprofazone	Central Nervous System;Analgesic	Prestwick
103.923	91.0758		PIK-293	PI3K;	Selleck-known kinase inhibitors
103.92	93.7022		10-DEBC hydrochloride	Selective Akt/PKB inhibitor;	Tocris mini
103.915	91.1316		Homochlorcyclizine dihydrochloride	Allergology;Antihistaminic	Prestwick
103.909	104.044		Acefylline	Central Nervous System;CNS Stimulant	Prestwick
103.908	91.3291		SB 216763	Potent, selective GSK-3 inhibitor;	Tocris mini
103.902	110.298		Troglitazone	Metabolism;Antidiabetic	Prestwick
103.891	107.114		N-Acetyl-L-leucine	Central Nervous System;Antivertigo	Prestwick
103.882	99.0496		Sulindac Sulfide	Suppression Wnt target gene;Wnt Inhibitors Library	Enzo
103.882	92.7536		Sotrastaurin (AEB071)	PKC;Sotrastaurin (AEB071) is a potent selective pan-PKC inhibitor and highly inhibits PKC? with Ki of 0.22 nM.	Selleck tool compounds
103.882	91.0643		Linsitinib (OSI-906)	IGF-1R;OSI-906 (Linsitinib) is a selective inhibitor of IGF-1R and IR with IC50 of 35 nM and 75 nM, respectively.	Selleck tool compounds
103.875	105.538		Pregnenolone	Endocrinology;Anabolic	Prestwick
103.868	99.5879		XL765	PI3K, mTOR;	Selleck-known kinase inhibitors
103.868	91.7031		Propafenone hydrochloride	Cardiovascular;Antiarrhythmic	Prestwick
103.863	91.4983		UCL 2077	Slow afterhyperpolarization (sAHP) channel blocker;	Tocris mini
103.861	91.4694		Carmoxirole hydrochloride	Selective, peripherally acting D2-like agonist;	Tocris mini
103.847	97.3947		Molsidomine	Cardiovascular;Antianginal	Prestwick
103.846	94.4051		Sclareolide (Norambreinolide)	;Sclareolide(Norambreinolide) is a sesquiterpene lactone natural product derived from various plant sources including Salvia sclarea, Salvia yosgadensis, and cigar tobacco.	Selleck tool compounds
103.84	98.4027		Boc-Gly-Val-Val-CHO	gamma-secretase;Protease Inhibitor Library	Enzo
103.84	101.195		D-cycloserine	Infectiology;Antibacterial	Prestwick
103.838	109.068		PMSF	Protease Inhibitor;Autophagy inducers library	Enzo
103.827	103.642		Canrenoic acid potassium salt	Endocrinology;Antihypertensive	Prestwick
103.825	94.4732		(±)-Palmitoylcarnitine chloride	Protein kinase C inhibitor;	Tocris mini
103.825	104.63		L(-)-vesamicol hydrochloride	Neuromuscular;	Prestwick
103.825	109.38		Moxifloxacin	Infectiology;Antibacterial	Prestwick
103.823	100.504		PF-4708671	S6 Kinase;PF-4708671 is a cell-permeable inhibitor of p70 ribosomal S6 kinase (S6K1 isoform) with Ki of 20 nM and IC50 of 160 nM.	Selleck tool compounds
103.823	106.545		Mirtazapine	Central Nervous System;Antidepressant	Prestwick
103.819	104.25		TG100-115	PI3K;	Selleck-known kinase inhibitors
103.818	95.8624		WAY 161503 hydrochloride	Potent, selective 5-HT2C agonist;	Tocris mini
103.811	104.313		Acetaminophen	Cyclooxygenase inhibitor; may be selective for COX-3;	Tocris mini
103.81	101.887		Doxylamine succinate	Allergology;Anti-anorectic	Prestwick
103.81	95.99		Trequinsin hydrochloride	Ultrapotent inhibitor of PDE3;	Tocris mini
103.809	106.191		Pyridostigmine iodide	Central Nervous System;	Prestwick
103.809	104.092		Etilefrine hydrochloride	Cardiovascular;Vasoconstrictor	Prestwick
103.808	98.7148		Zacopride hydrochloride	Highly potent 5-HT3 receptor antagonist. Also 5-HT4 agonist;	Tocris mini
103.805	107.796		Saclofen	Selective GABAB antagonist;	Tocris mini
103.801	100.348		Carboplatin	DNA cross-linking antitumor agent;	Tocris mini
103.797	107.584		FH-535	Inhibitor;Wnt Inhibitors Library	Enzo
103.791	104.254		Isoxsuprine hydrochloride	Cardiovascular;Vasodilator	Prestwick
103.775	101.174		PETCM	Activator of caspase-3;	Tocris mini
103.763	108.285		Dopamine hydrochloride	Cardiovascular;Antihypertensive	Prestwick
103.756	109.013		Hydrochlorothiazide	Metabolism;Antihypertensive	Prestwick
103.752	101.135		Cinepazide maleate	;Cinepazide maleate is a maleate salt form of cinepazide which is a vasodilator.	Selleck tool compounds
103.745	107.179		Cefadroxil	Infectiology;Antibacterial	Prestwick
103.745	104.629		ZK 164015	Potent estrogen receptor antagonist;	Tocris mini
103.737	104.28		Hydrocortisone (Cortisol)	;Hydrocortisone is a steroid hormone or glucocorticoid produced by the adrenal gland.	Selleck tool compounds
103.734	97.9241		Embelin	Inhibitor of X-linked inhibitor of apoptosis (XIAP); cell-permeable and antitumor;	Tocris mini
103.733	103.479		U-37883AáHCl	Potassium channel;Ion channel ligand library	Enzo
103.723	101.572		TAK-700 (Orteronel)	P450 (e.g. CYP17);TAK-700 (Orteronel) is a potent and highly selective rat and human 17,20-lyase inhibitor with IC50 of 54 nM and 38 nM, respectively.	Selleck tool compounds
103.72	67.3228		BMS 777607	c-Met;	Selleck-known kinase inhibitors
103.72	103.476		ARN-509	Adrenergic Receptor;ARN-509 is a selective androgen receptor inhibitor with IC50 of 16 nM.	Selleck tool compounds
103.717	90.7352		Taxifolin (Dihydroquercetin)	;Taxifolin(Dihydroquercetin) is a flavanonol, a type of flavonoid.	Selleck tool compounds
103.717	100.605		3,4-Dichloroisocoumarin	Granzyme B; Serine proteases;Protease Inhibitor Library	Enzo
103.705	91.9759		Tosufloxacin hydrochloride	Infectiology;Antibacterial	Prestwick
103.701	44.3853		Etoposide	Topoisomerase II Inhibitor;Autophagy inducers library	Enzo
103.697	71.258		Cefotaxime sodium salt	Infectiology;Antibacterial	Prestwick
103.693	67.6396		Roscovitine (Seliciclib, CYC202)	CDK ;	Selleck-known kinase inhibitors
103.688	102.646		Cilostazol	PDE3A inhibitor. Also adenosine uptake inhibitor;	Tocris mini
103.684	102.176		EMD 66684	Potent, selective non-peptide AT1 antagonist;	Tocris mini
103.683	104.092		Erythromycin Ethylsuccinate	;Erythromycin Ethylsuccinate, an oral macrolide antibiotic produced by <i>Streptomyces erythreus</i>, reversibly binds to the 50S ribosome of bacteria, and inhibits protein synthesis.	Selleck tool compounds
103.68	107.102		4-IBP	_ ligand, _1 > _2;	Tocris mini
103.672	104.192		Urapidil hydrochloride	Cardiovascular;Antihypertensive	Prestwick
103.67	103.82		Tobramycin	;Tobramycin is an aminoglycoside antibiotic with an IC50 of 9.7 ?M	Selleck tool compounds
103.67	101.627		Acetylcysteine	Metabolism;Mucolytic	Prestwick
103.669	84.8334		Cardamonin	Inhibitor;Wnt Inhibitors Library	Enzo
103.662	87.5067		24(S)-Hydroxycholesterol	LXR agonist;Nuclear Receptor Ligand Library	Enzo
103.651	74.1877		NSC 625987	Cyclin-dependent kinase 4 (cdk4) inhibitor;	Tocris mini
103.65	104.086		Bretylium tosylate	Cardiovascular;Anesthetic	Prestwick
103.646	82.3075		Bosutinib (SKI-606)	Src;Bosutinib (SKI-606) is a novel, dual Src/Abl inhibitor with IC50 of 1.2 nM and 1 nM, respectively.	Selleck tool compounds
103.645	101.018		Hexestrol (Bibenzyl)	Estrogen/progestogen Receptor;Hexestrol binds to ER? and ER? with EC50 of 0.07 nM and 0.175 nM, respectively.	Selleck tool compounds
103.644	96.2362		CGP 52411	EGFR inhibitor. Also inhibits A_42 fibril formation;	Tocris mini
103.643	98.2284		Probucol	Phenolic antioxidant;Redox 2835 (vers 1.1)	Enzo
103.642	95.9853		Vismodegib (GDC-0449)	Hedgehog;GDC-0449 (Vismodegib, HhAntag691) is a potent, novel and specific hedgehog inhibitor with IC50 of 3 nM and also inhibits P-gp with IC50 of 3.0 ?M.	Selleck tool compounds
103.635	90.5445		Tetrahydrozoline hydrochloride	Cardiovascular;Nasal Decongestant	Prestwick
103.629	96.5767		Ozagrel hydrochloride	Cardiovascular;Antianginal	Prestwick
103.628	102.875		Lazabemide hydrochloride	Selective MAO-B inhibitor;	Tocris mini
103.621	96.671		Homoquinolinic acid	Selective, potent NMDA agonist;	Tocris mini
103.62	104.368		Amprolium hydrochloride	Infectiology;Anticoccidial	Prestwick
103.62	100.033		Trilostane	Dehydrogenase;Trilostane is an inhibitor of 3 ?-hydroxysteroid dehydrogenase used in the treatment of Cushing•À_s syndrome.	Selleck tool compounds
103.602	101.82		Ceramide	Ser/Thr protein phosphatase activator;	Tocris mini
103.601	108.151		Triamcinolone Acetonide	;Triamcinolone Acetonide is a more potent type of triamcinolone, being about 8 times as effective as prednisone.	Selleck tool compounds
103.6	99.4517		Mevastatin	HMG-CoA reductase inhibitor;	Tocris mini
103.593	105.259		Voriconazole	Infectiology;Antifungal	Prestwick
103.592	98.4675		Lomefloxacin hydrochloride	Infectiology;Antibacterial	Prestwick
103.591	84.5214		Amorolfine HCl	;Amorolfine hydrochloride is a antifungal reagent.	Selleck tool compounds
103.591	101.235		Minocycline hydrochloride	Infectiology;Antibacterial	Prestwick
103.581	52.6522		PF-04929113 (SNX-5422)	HSP (e.g. HSP90);PF-04929113 (SNX-5422) is a potent and selective HSP90 inhibitor with Kd of 41 nM and also inhibits Her-2 degradation with IC50 of 37 nM.	Selleck tool compounds
103.569	98.2966		Tanshinone I	;Tanshinone I is isolated from Danshen.	Selleck tool compounds
103.567	104.101		Pranlukast	;Pranlukast is a selective cysteinyl leukotriene receptor antagonist.	Selleck tool compounds
103.565	97.8384		Flunarizine dihydrochloride	Central Nervous System;Anticonvulsant	Prestwick
103.563	99.0858		CGS 21680 HCl	5-alpha Reductase;CGS 21680 hydrochloride is an A2A adenosine receptor agonist with an Ki of 27 nM.	Selleck tool compounds
103.559	101.384		Isoxicam	Central Nervous System;Analgesic	Prestwick
103.548	107.072		Azalomycin-B	;Azalomycin-B (Elaiophylin) shows antiprotozoal activity against Plasmodium falciparum K1a and Trypanosoma brucei brucei GUTat 3.1 strains with IC50 of 0.36 ?M and 0.45 ?M, respectively.	Selleck tool compounds
103.547	102.613		UNC1215	;	SGC Bromodomains
103.547	102.015		Pentamidine	PRL1;Phosphatase Inhibitor Library	Enzo
103.545	97.3979		L-745,870 trihydrochloride	Highly selective D4 antagonist;	Tocris mini
103.542	108.637		(+,-)-Octopamine hydrochloride	Cardiovascular;	Prestwick
103.534	99.6568		U74389G maleate	Antioxidant Lazaroid;Redox 2835 (vers 1.1)	Enzo
103.532	103.448		Tropicamide	Neuromuscular;Mydriatic	Prestwick
103.519	97.3636		8-Bromo-cAMP, sodium salt	Cell-permeable cAMP analog;	Tocris mini
103.519	74.2635		GSK650394	Others;	Selleck-known kinase inhibitors
103.519	106.387		CL-82198áHCl	MMP-13;Protease Inhibitor Library	Enzo
103.517	76.1706		(R)-DRF053 dihydrochloride	Dual CK1/cdk inhibitor;	Tocris mini
103.509	116.508		Bifonazole	Infectiology;Antifungal	Prestwick
103.504	103.08		Ambroxol hydrochloride	Na+ channel blocker;	Tocris mini
103.503	93.5781		DTT	ER stress inducer/lysosome degrad. Inhib.;Autophagy inducers library	Enzo
103.503	95.9544		TIC10	Akt;	Selleck-known kinase inhibitors
103.503	99.6648		3 _-Bis-(4-fluorophenyl) methoxytropane hydrochloride	Potent dopamine uptake inhibitor;	Tocris mini
103.495	106.427		Cilomilast (SB-207499)	PDE;Cilomilast (SB-207499) is a potent LPDE4 and HPDE4 inhibitor with IC50 of 100 nM and 120 nM, respectively.	Selleck tool compounds
103.485	103.492		Lumiracoxib (COX-189)	COX;Lumiracoxib (COX-189) is a novel, selective COX-2 inhibitor with Ki of 0.06 ?M.	Selleck tool compounds
103.483	93.8364		SB-216763	GSK-3b;Autophagy inhibitors library	Enzo
103.471	99.5564		SB 334867	Selective non-peptide OX1 antagonist;	Tocris mini
103.462	105.042		Calcifediol	;Calcifediol is a major circulating metabolite of vitamin D3 and acts as a competitive inhibitor with an apparent Ki of 3.9 ?M. It also suppresses PTH secretion and mRNA (ED50=2 nM)	Selleck tool compounds
103.461	96.334		MY-5445	PDE5 inhibitor;	Tocris mini
103.458	89.0712		Fluspirilen	Central Nervous System;Antipsychotic	Prestwick
103.447	105.791		Quinapril HCl	Cardiovascular;Antihypertensive	Prestwick
103.444	97.652		Praziquantel	Infectiology;Antihelmintic	Prestwick
103.439	105.456		Leflunomide	Immunology;Immunosuppressant	Prestwick
103.437	110.599		PromethazineáHCl	;Redox 2835 (vers 1.1)	Enzo
103.434	95.8535		Methacycline HCl (Physiomycine)	;Methacycline hydrochloride (Physiomycine) is a tetracycline antibiotic.	Selleck tool compounds
103.434	103.747		Fananserin	5-HT2A antagonist. Also D4 antagonist;	Tocris mini
103.43	105.866		Troxerutin	;Troxerutin(Trihydroxyethylrutin) is a flavonol, a type of flavonoid.	Selleck tool compounds
103.424	100.555		Acetopromazine maleate salt	Central Nervous System;Antiemetic	Prestwick
103.42	108.78		GP 2a	Selective CB2 agonist;	Tocris mini
103.42	90.488		Orlistat (Alli, Xenical)	;Orlistat is a general lipase inhibitor with IC50 of 122 ng/ml for PL from human duodenal juice.	Selleck tool compounds
103.411	103.275		Naproxen	Central Nervous System;Analgesic	Prestwick
103.404	117.769		Famciclovir	Infectiology;Antiviral	Prestwick
103.395	99.4533		Pergolide mesylate	Central Nervous System;Antiparkinsonian	Prestwick
103.393	108.643		Ethacrynic acid	Metabolism;Diuretic	Prestwick
103.392	96.2821		GERI-BP002A	Phenolic antioxidant;Redox 2835 (vers 1.1)	Enzo
103.386	102.234		8-CPT-cAMPáNa	Epac activator;Autophagy inhibitors library	Enzo
103.385	102.591		GSK2636771	PI3K;	Selleck-known kinase inhibitors
103.383	94.6568		PTC124 (Ataluren)	CFTR;PTC124 (Ataluren) is a potent nonsense mutation inhibitor with EC50 of ~0.1 ?M.	Selleck tool compounds
103.381	106.589		Candesartan (Atacand)	RAAS;Candesartan is an angiotensin II receptor antagonist with IC50 of 0.26 nM.	Selleck tool compounds
103.377	91.4868		Cilastatin	Dipeptidase;Protease Inhibitor Library	Enzo
103.376	108.028		DAPT	_-secretase inhibitor;	Tocris mini
103.376	94.7587		Selenomethionine	Selenium-containing antioxidant;Redox 2835 (vers 1.1)	Enzo
103.372	84.4827		Dalcetrapib (JTT-705)	CETP;Dalcetrapib (JTT-705) is a rhCETP inhibitor with IC50 of 0.2 ?M.	Selleck tool compounds
103.371	109.116		Ozagrel hydrochloride	Selective thromboxane A2 synthetase inhibitor;	Tocris mini
103.364	114.958		ZD 2079 hydrochloride	_3-adrenoceptor agonist;	Tocris mini
103.363	101.096		Tiapride hydrochloride	Central Nervous System;Antiemetic	Prestwick
103.361	73.0757		Triacetylresveratrol	SIRT1 activator;Epigenetics (vers 1.0)	Enzo
103.356	101.606		JNJ-7777120	Histamine Receptor;JNJ-7777120 is a potent and selective non-imidazole histamine H4 receptor antagonist with Ki of 4.5 nM.	Selleck tool compounds
103.354	104.835		Asenapine	5-HT Receptor;Asenapine ihibits adrenergic receptor (?1, ?2A, ?2B, ?2C) with Ki of 0.25-1.2 nM and also inhibits 5-HT receptor (1A, 1B, 2A, 2B, 2C, 5A, 6, 7) with Ki of 0.03-4.0 nM.	Selleck tool compounds
103.353	92.5683		XAV 939	Tankyrase inhibitor; inhibits wnt signaling;	Tocris mini
103.35	99.9512		Iressa	Orally active, selective EGFR inhibitor;	Tocris mini
103.344	92.7713		Tosedostat (CHR2797)	Aminopeptidase;CHR-2797 is an aminopeptidase inhibitor for LAP, PuSA and Aminopeptidase N with IC50 of 100 nM, 150 nM and 220 nM, respectively.	Selleck tool compounds
103.339	100.309		PHTPP	Selective ER_ antagonist;	Tocris mini
103.337	98.4433		Prasugrel (Effient)	P2 Receptor;A novel platelet inhibitor	Selleck tool compounds
103.323	95.1442		Fenoprofen calcium salt dihydrate	Metabolism;Anti-inflammatory	Prestwick
103.322	124.173		Moxalactam disodium salt	Metabolism;Antibacterial	Prestwick
103.319	93.2714		PCI-32765 (Ibrutinib)	Src;	Selleck-known kinase inhibitors
103.304	104.333		Mizolastine	Allergology;	Prestwick
103.297	96.4082		(±)-U-50488	Calcium channel;Ion channel ligand library	Enzo
103.284	98.7903		10058-F4	c-Myc;	Selleck-known kinase inhibitors
103.284	99.8162		LY2157299	TGF-beta/Smad;LY2157299 is a potent TGF? receptor I (T?RI) inhibitor with IC50 of 56 nM.	Selleck tool compounds
103.283	93.0212		CP 94253 hydrochloride	Potent, selective 5-HT1B agonist;	Tocris mini
103.282	89.7858		3,5-Diiodo-L-thyronine	THR agonist;Nuclear Receptor Ligand Library	Enzo
103.281	104.789		YM 90709	Interleukin-5 receptor antagonist;	Tocris mini
103.28	106.473		L (+)-Rhamnose Monohydrate	;L(+)-Rhamnose (Rham) is a naturally-occurring deoxy sugar.	Selleck tool compounds
103.264	97.8635		Mestranol	;Mestranol is the 3-methyl ether of ethinylestradiol. It was the estrogen used in many of the first oral contraceptives.	Selleck tool compounds
103.263	102.406		Moxonidine	Cardiovascular;Antihypertensive	Prestwick
103.262	87.0692		ZM 336372	Raf;	Selleck-known kinase inhibitors
103.257	99.5133		(±)-Vesamicol hydrochloride	Inhibits ACh transport;	Tocris mini
103.253	101.251		Pioglitazone	Endocrinology;	Prestwick
103.252	89.0567		(±)-Blebbistatin	Selective inhibitor of myosin II;	Tocris mini
103.247	106.658		NMDA	Selective NMDA agonist;	Tocris mini
103.244	91.7114		TEMPO	Nitroxyl radical;Redox 2835 (vers 1.1)	Enzo
103.243	90.4957		Maprotiline hydrochloride	Central Nervous System;Antidepressant	Prestwick
103.24	102.056		Entacapone	Central Nervous System;Antiparkinsonian	Prestwick
103.23	97.3814		Pregnenolone	Progesterone precursor;Nuclear Receptor Ligand Library	Enzo
103.226	84.0951		Benzethonium chloride	Infectiology;Antibacterial	Prestwick
103.222	99.8419		Talampicillin hydrochloride	Metabolism;Antibacterial	Prestwick
103.219	102.222		Clobetasol propionate	;Clobetasol propionate is a anti-inflammatory corticosteroid used to treat various skin disorders.	Selleck tool compounds
103.217	110.243		Irsogladine maleate	Metabolism;Antiulcer	Prestwick
103.212	102.651		Farnesol	Farnesoid;Nuclear Receptor Ligand Library	Enzo
103.209	87.6412		(+)-JQ1	;	SGC Bromodomains
103.207	110.383		Clopamide	Metabolism;Antihypertensive	Prestwick
103.192	72.7221		Rucaparib (AG-014699 , PF-01367338)	PARP;Rucaparib (AG-014699, PF-01367338) is an inhibitor of PARP with Ki of 1.4 nM.	Selleck tool compounds
103.157	104.892		MPEP hydrochloride	mGlu5 antagonist and positive allosteric modulator at mGlu4;	Tocris mini
103.156	101.418		RS-127445	5-HT Receptor;RS-127445 is a selective 5-HT2B antagonist with pKi of 9.5 and pIC50 of 10.4.	Selleck tool compounds
103.155	112.503		D4476	Inhibitor;Wnt Inhibitors Library	Enzo
103.149	101.908		N-Acetyl-DL-homocysteine Thiolactone	Respiratory;Expectorant	Prestwick
103.148	103.014		Meloxicam	Metabolism;Anti-inflammatory	Prestwick
103.142	100.654		Ammonium Glycyrrhizinate (AMGZ)	;Mono-ammonium glycyrrhizinate(AMGZ) is a unique product derived from Licorice root and has an extremely sweet taste.	Selleck tool compounds
103.136	98.0949		Guanabenz acetate	Central Nervous System;Antihypertensive	Prestwick
103.132	103.689		L-701,324	NMDA antagonist, acts glycine site;	Tocris mini
103.127	106.536		Mianserine hydrochloride	Cardiovascular;Antidepressant	Prestwick
103.123	101.148		OBA	Tyrosine phosphatases;Phosphatase Inhibitor Library	Enzo
103.112	101.458		6H05	Rho;	Selleck-known kinase inhibitors
103.105	105.27		Ebselen	Metabolism;Anti-inflammatory	Prestwick
103.104	97.369		Isosorbide dinitrate	Cardiovascular;Antianginal	Prestwick
103.102	101.79		Pravastatin sodium	HMG-CoA Reductase;Pravastatin sodium is an HMG-CoA reductase inhibitor against sterol synthesis with IC50 of 5.6 ?M.	Selleck tool compounds
103.098	104.496		Daphnetin	DNA/RNA Synthesis;Daphnetin is an inhibitor of EGFR, PKA and PKC with IC50 of 7.67 ?M, 9.33 ?M and 25.01 ?M, respectively.	Selleck tool compounds
103.096	103.925		Pivmecillinam hydrochloride	Metabolism;Antibacterial	Prestwick
103.092	99.1525		PP 1	Potent, selective Src inhibitor;	Tocris mini
103.087	99.6376		Suloctidil	Neuromuscular;Antiplatelet	Prestwick
103.083	41.2031		JNJ 26854165 (Serdemetan)	E3 Ligase;JNJ 26854165 (Serdemetan) is an orally bioavailable HDM2 (an E3 ligase) antagonist.	Selleck tool compounds
103.083	106.059		Astragaloside A	TGF-beta/Smad;Astragaloside A is a pure small molecular compound isolated from Radix Astragali and is commonly used in the treatment of degenerative bone diseases such as osteoporosis.	Selleck tool compounds
103.067	106.039		Luzindole	Competitive melatonin MT1/MT2 antagonist;	Tocris mini
103.057	101.29		Clozapine	Dopamine antagonist with some D4 selectivity. Also 5-HT2A/2C antagonist;	Tocris mini
103.052	89.4191		Etofenamate	Metabolism;Anti-inflammatory	Prestwick
103.048	102.365		Protocatechuic acid	Phenolic antioxidant;Redox 2835 (vers 1.1)	Enzo
103.046	103.229		Homatropine Methylbromide	AChR;Homatropine Methylbromide is muscarinic AChR antagonist, inhibits endothelial and smooth muscle muscarinic receptors of WKY-E and SHR-E with IC50 of 162.5 nM and 170.3 nM, respectively.	Selleck tool compounds
103.036	98.4378		CZC24832	"Product Categories;	Selleck-known kinase inhibitors
103.033	92.8052		Methyldopate hydrochloride	Cardiovascular;Antihypertensive	Prestwick
103.033	101.557		DCA	Mitochondrial pyruvate dehydrogenase kinase (PDK) inhibitor;	Tocris mini
103.021	103.946		Deferasirox (Exjade)	;Deferasirox(Exjade) is a rationally-designed oral iron chelator.	Selleck tool compounds
103.018	108.824		Mubritinib (TAK 165)	HER2;	Selleck-known kinase inhibitors
103.016	106.4		Potassium iodide	;Potassium iodide is used to treat overactive thyroid and to protect the thyroid gland from the effects of radiation from inhaled or swallowed radioactive iodine.	Selleck tool compounds
103.009	112.022		Prednisolone acetate (Omnipred)	;Prednisolone acetate is a synthetic corticosteroid drug that is particularly effective as an immunosuppressant agent.	Selleck tool compounds
102.998	101.318		Antipyrine, 4-hydroxy	Metabolism;	Prestwick
102.992	89.6816		Monensin sodium salt (Coban)	;Monensin sodium salt(Coban), isolated from Streptomyces cinnamonensis, is a well-known representative of naturally polyether ionophore antibiotics.	Selleck tool compounds
102.992	83.5617		L-(-)- _-Methyldopa	Aromatic L-amino acid decarboxylase inhibitor;	Tocris mini
102.99	77.2411		Resveratrol	Increase / Decrease;Wnt Activators Library	Enzo
102.99	94.6785		Betaxolol hydrochloride	Cardiovascular;Antiglaucoma	Prestwick
102.985	105.74		Sulfaguanidine	Infectiology;Antibacterial	Prestwick
102.985	86.871		Hypoxanthine	;Hypoxanthine is a naturally occurring purine derivative.	Selleck tool compounds
102.98	102.831		Retinoic Acid	Inhibitor;Wnt Inhibitors Library	Enzo
102.974	102.965		Icotinib	EGFR;	Selleck-known kinase inhibitors
102.973	97.2034		Aesculin (Esculin)	;Aesculin(Esculin) is a glucoside found in horse chestnuts.	Selleck tool compounds
102.965	96.0619		Pentobarbital	Central Nervous System;Anesthetic	Prestwick
102.964	104.068		Formoterol fumarate	Respiratory;Antiasthmatic	Prestwick
102.957	94.5389		WAY 170523	Potent and selective inhibitor of MMP-13;	Tocris mini
102.957	88.3667		Vanillylacetone	;Vanillylacetone is similar in chemical structure to other flavor chemicals such as vanillin and eugenol. It is used as a flavor additive in spice oils and in perfumery to introduce spicy aromas.	Selleck tool compounds
102.95	94.8242		4-(4-Fluorobenzoyl)-1-(4-phenylbutyl)-piperidine oxalate	Selective 5-HT2A antagonist;	Tocris mini
102.95	99.8887		Tolazoline hydrochloride	Cardiovascular;Vasodilator	Prestwick
102.94	93.0592		Ipriflavone	;Ipriflavone (7-Isopropoxyisoflavon) is used to inhibit bone resorption.	Selleck tool compounds
102.938	105.305		Piracetam	Central Nervous System;CNS Stimulant	Prestwick
102.937	87.6518		Dacomitinib (PF299804, PF-00299804)	EGFR;	Selleck-known kinase inhibitors
102.93	101.996		Anagrelide HCl	PDE;Anagrelide is a drug used for the treatment of essential thrombocytosis.	Selleck tool compounds
102.917	107.678		Megestrol Acetate	Androgen Receptor;Megestrol Acetate is a synthetic progesteronal agent with an IC50 of 260 ?M for the inhibition of HegG2.	Selleck tool compounds
102.916	88.9811		Mifepristone	Progesterone and glucocorticoid antagonist;	Tocris mini
102.914	107.995		Tropanyl-3,5-dimethylbenzoate	5-HT3 antagonist;	Tocris mini
102.906	97.2727		(RS)-AMPA hydrobromide	Selective AMPA agonist. More water soluble form of (RS)-AMPA (Cat. No. 0169);	Tocris mini
102.906	109.704		Genistein	Isoflavone antioxidant;Redox 2835 (vers 1.1)	Enzo
102.9	104.143		Isoconazole	Infectiology;Antibacterial	Prestwick
102.897	103.572		Tiopronin (Thiola)	;"Tiopronin is a US Food and Drug Administration (FDA)-approved drug for the treatment of cystinuria by controlling the rate of cystine precipitation and excretion.	Selleck tool compounds
102.895	95.0983		Flumazenil	Benzodiazepine antagonist;	Tocris mini
102.893	108.012		Bendroflumethiazide	Cardiovascular;Antihypertensive	Prestwick
102.891	109.482		Daidzein	Arrests cell cycle in G1 phase;	Tocris mini
102.887	100.685		Phenylpropanolamine hydrochloride	Respiratory;Antihypotensive	Prestwick
102.884	99.7205		Tetramisole HCl	Mammalian alkaline phosphatase;Phosphatase Inhibitor Library	Enzo
102.883	91.7298		Rosmarinic acid	Phenolic antioxidant;Redox 2835 (vers 1.1)	Enzo
102.876	73.4156		Amisulpride	Selective D2/D3 receptor antagonist; atypical antipsychotic agent;	Tocris mini
102.862	106.248		Clenbuterol hydrochloride	Neuromuscular;Antiasthmatic	Prestwick
102.859	89.9166		(R)-(+)-Propranolol hydrochloride	_ antagonist. Less active enantiomer of propranolol (Cat. No. 0624);	Tocris mini
102.855	101.244		Liranaftate	Infectiology;Antifungal	Prestwick
102.851	112.53		Felodipine	Neuromuscular;Antianginal	Prestwick
102.847	110.389		Naftifine hydrochloride	Infectiology;Antifungal	Prestwick
102.84	94.6379		TMB-8áHCl	Intracellular calcium;Ion channel ligand library	Enzo
102.833	97.6692		Spiperone	Central Nervous System;Antipsychotic	Prestwick
102.831	100.325		AG-1024	IGF-1R;AG-1024 (Tyrphostin) is a specific IGF-1R and IR inhibitor with IC50 of 0.4 ?M and 0.1 ?M, respectively.	Selleck tool compounds
102.825	95.656		ML 9 hydrochloride	Myosin light chain kinase inhibitor;	Tocris mini
102.822	100.95		QS-11	Inhibitor;Wnt Activators Library	Enzo
102.811	103.104		Ketotifen fumarate	H1 antagonist;	Tocris mini
102.805	93.479		Endothall	PP2A ;Phosphatase Inhibitor Library	Enzo
102.804	94.5234		E-64	Calpain; Cathepsins; Papain;Protease Inhibitor Library	Enzo
102.803	99.6433		Foxy-5	Agonist;Wnt Activators Library	Enzo
102.799	92.044		Haloperidol	Central Nervous System;Antiemetic	Prestwick
102.798	102.419		C2-dihydroceramide	Induces formation of autophagosomes;Autophagy inducers library	Enzo
102.758	111.594		Nafcillin sodium salt monohydrate	Metabolism;Antibacterial	Prestwick
102.749	101.903		Dirithromycin	Infectiology;Antibacterial	Prestwick
102.745	92.8159		Naproxen (Aleve)	COX;Naproxen (Aleve, Anaprox) is a COX inhibitor for COX-1 and COX-2 with IC50 of 8.7 ?M and 5.2 ?M, respectively.	Selleck tool compounds
102.745	100.71		Splitomicin	Sir2p inhibitor;	Tocris mini
102.741	102.163		(+,-)-Synephrine	Cardiovascular;Vasoconstrictor	Prestwick
102.736	100.319		Promazine hydrochloride	Central Nervous System;Antipsychotic	Prestwick
102.732	89.567		DL-TBOA	Selective non-transportable inhibitor of EAATs;	Tocris mini
102.729	102.864		Guanethidine sulfate	Central Nervous System;Antihypertensive	Prestwick
102.726	101.462		CFTRinh 172	Voltage-independent, selective CFTR chloride channel blocker;	Tocris mini
102.722	91.9897		Haloperidol hydrochloride	Antagonist, partly D2 selective;	Tocris mini
102.695	101.238		CITCO	Selective CAR agonist;	Tocris mini
102.691	101.414		Hypoxia Inducible Factor-1a Inhibitor	Hypoxia Inducible Factor-1•À_•À_ Inhibitor;	Selleck tool compounds
102.689	101.701		Ethoxyquin	Metabolism;Antifungal	Prestwick
102.686	103.083		Butoconazole nitrate	Infectiology;Antibacterial	Prestwick
102.684	107.93		Metaproterenol sulfate, orciprenaline sulfate	Respiratory;Bronchodilator	Prestwick
102.681	109.278		Azatadine dimaleate	Histamine Receptor;Azatadine is an histamine and cholinergic inhibitor with IC50 of 6.5 nM and 10 nM, respectively.	Selleck tool compounds
102.677	83.8674		Atracurium besylate	Neuromuscular;Curarizing	Prestwick
102.672	99.8342		CCG 50014	;CCG 50014 is a potent and selective inhibitor of RGS4 with IC50 of 30 nM.	Selleck tool compounds
102.672	73.76		DPCPX	A1 selective antagonist;	Tocris mini
102.67	100.408		LY456236áHCl	Inhibitor;Wnt Activators Library	Enzo
102.669	97.39		3?, 5?-Androstanol	CAR inverse agonist;Nuclear Receptor Ligand Library	Enzo
102.66	111.516		Riboflavin (Vitamin B2)	;Riboflavin (vitamin B2) is an easily absorbed micronutrient with a key role in maintaining health in humans and other animals.	Selleck tool compounds
102.66	99.9903		Dehydrocholic acid	Gastroenterology;Choleretic	Prestwick
102.656	100.897		DAG Kinase Inhibitor	Diacylglycerol (DAG) Kinase Inhibitor;	Selleck tool compounds
102.653	106.184		Biotin (Vitamin B7)	;"Biotin is a water-soluble B-vitamin and is necessary for cell growth, the production of fatty acids, and the metabolism of fats and amino acids.	Selleck tool compounds
102.652	32.9789		AZD9291	EGFR;	Selleck-known kinase inhibitors
102.647	104.963		L-690,330	IMPase inhibitor;Autophagy inducers library	Enzo
102.64	104.925		Metoprolol-(+,-) (+)-tartrate salt	Cardiovascular;Antiarrhythmic	Prestwick
102.64	100.336		SDZ 220-581	Competitive NMDA antagonist;	Tocris mini
102.632	102.303		3-Aminobenzamide	PARP inhibitor;	Tocris mini
102.629	112.719		Flumethasone	Metabolism;Anti-inflammatory	Prestwick
102.628	103.637		QX 314 chloride	Na+ channel blocker;	Tocris mini
102.626	90.611		EBPC	Aldose reductase inhibitor;	Tocris mini
102.62	108.624		Tinidazole	Infectiology;Antiamebic	Prestwick
102.617	104.929		Rockout	Rho kinase Inhibitor;Autophagy inducers library	Enzo
102.61	19.3659		Fingolimod (FTY720)	Bcr-Abl;FTY720 (Fingolimod, Gilenya) is a S1P antagonist with IC50 of 0.033 nM.	Selleck tool compounds
102.605	100.223		Ferulic acid ethylester	Phenolic antioxidant;Redox 2835 (vers 1.1)	Enzo
102.593	96.2607		PNU 120596	Positive allosteric modulator of _7 nAChR; active in vivo;	Tocris mini
102.586	112.424		Doripenem Hydrate	;Doripenem (doripenem monohydrate) is an ultra-broad spectrum injectable antibiotic.	Selleck tool compounds
102.583	94.1652		MGCD-265	c-Met, VEGFR, Tie-2 ;	Selleck-known kinase inhibitors
102.579	107.102		Tazarotene (Avage)	;Tazarotene is a prescription topical retinoid sold as a cream or gel.	Selleck tool compounds
102.573	103.461		Tianeptine sodium	5-HT Receptor;Tianeptine is a selective serotonin reuptake enhancer (SSRE) compound used for treating major depressive episodes.	Selleck tool compounds
102.573	96.3182		Ginkgolide A	GABA Receptor;"Ginkgolide A is an extract from in Ginkgo biloba and a g-aminobutyric acid (GABA) antagonist with a Ki of 14.5 ?M.	Tocris mini
102.567	108.206		Cyclopenthiazide	Cardiovascular;Antihypertensive	Prestwick
102.565	97.3172		Quinethazone	Cardiovascular;Antihypertensive	Prestwick
102.558	78.6839		IMD0354	IKK;	Selleck-known kinase inhibitors
102.549	96.1227		Felbamate	NMDA antagonist, acts glycine site;	Tocris mini
102.544	102.836		CGP 7930	Positive modulator at GABAB receptors;	Tocris mini
102.538	102.639		Nifurtimox	Metabolism;	Prestwick
102.537	106.697		Ambenonium dichloride	Cholinesterase inhibitor;	Tocris mini
102.535	108.644		Acarbose	;Acarbose is an anti-diabetic drug used to treat type 2 diabetes mellitus and, in some countries, prediabetes.	Selleck tool compounds
102.532	100.614		INCA-6	Inhibitor of calcineurin-substrate association;	Tocris mini
102.528	104.204		Ro 04-5595	Selective NR2B antagonist;	Tocris mini
102.527	96.6874		Timolol maleate salt	Cardiovascular;Antianginal	Prestwick
102.524	103.575		Naloxone benzoylhydrazone	Full _ agonist, partial _ and _ agonist and antagonizes agonist-induced activation of NOP;	Tocris mini
102.519	87.2458		Hydroxytacrine maleate (R,S)	Central Nervous System;Anti-Alzheimer	Prestwick
102.517	102.765		Palomid 529	mTOR;	Selleck-known kinase inhibitors
102.51	101.093		1-Deoxymannojirimycin hydrochloride	_-Mannosidase I inhibitor;	Tocris mini
102.504	111.042		Acipimox	Metabolism;Antilipemic	Prestwick
102.501	96.9663		ML 141	Cdc42 GTPase Inhibitor;	Selleck tool compounds
102.496	109.814		Enoxacin	Infectiology;Antibacterial	Prestwick
102.493	109.315		Alendronate (Fosamax)	;Alendronate (Fosamax) is a farnesyl diphosphate synthase inhibitor with IC50 of 460 nM.	Selleck tool compounds
102.488	110.31		Calcitriol (Rocaltrol)	;Calcitriol is the hormonally active form of vitamin D.	Selleck tool compounds
102.48	95.3043		Carbetapentane citrate	Central Nervous System;Antispastic	Prestwick
102.473	103.466		Mesalamine	Metabolism;Anti-inflammatory	Prestwick
102.466	101.192		Hesperidin	Oncology;Anti-haemorrhoids	Prestwick
102.466	99.6025		Proparacaine hydrochloride	Central Nervous System;Anesthetic	Prestwick
102.466	91.458		2-Pyridylethylamine dihydrochloride	H1 receptor agonist;	Tocris mini
102.464	108.499		Penbutolol sulfate	Cardiovascular;Antianginal	Prestwick
102.461	98.3305		AM 281	Potent, selective CB1 antagonist/inverse agonist;	Tocris mini
102.459	112.158		Atovaquone	Infectiology;Antimalarial	Prestwick
102.458	107.834		AM 92016 hydrochloride	KV channel blocker;	Tocris mini
102.453	101.076		Irbesartan (Avapro)	RAAS;Irbesartan (Avapro, SR-47436, BMS-186295) is a highly potent and specific angiotensin II type 1 (AT1) receptor antagonist with IC50 of 1.3 nM.	Selleck tool compounds
102.452	100.842		Hordenine	;Hordenine (N,N-dimethyl-4-hydroxyphenylethylamine) is a phenylethylamine alkaloid with antibacterial and antibiotic properties.	Selleck tool compounds
102.449	105.444		Balsalazide Sodium	Gastroenterology;Anti-inflammatory	Prestwick
102.446	87.4863		SB 408124	Selective non-peptide OX1 antagonist;	Tocris mini
102.446	75.6517		Pomalidomide	TNF-alpha;Pomalidomide inhibits LPS-induced TNF-? release with IC50 of 13 nM.	Selleck tool compounds
102.445	98.9745		CFM 1571 hydrochloride	Soluble guanylyl cyclase (sGC) activator;	Tocris mini
102.439	107.109		Tofacitinib (CP-690550, Tasocitinib)	JAK;CP-690550 is a novel inhibitor of JAK3 with IC50 of 1 nM.	Selleck tool compounds
102.437	98.1288		Sulfathiazole	Infectiology;Antibacterial	Prestwick
102.428	96.8152		Dibutyryl cAMPáNa	cAMP agonist;Autophagy inhibitors library	Enzo
102.411	98.3075		Vecuronium bromide	Metabolism;Muscle relaxant	Prestwick
102.381	92.7398		XL147	PI3K ;	Selleck-known kinase inhibitors
102.376	103.947		AH 11110 hydrochloride	Subtype-selective _1B ligand;	Tocris mini
102.361	101.12		Valdecoxib	COX;Valdecoxib is a potent and selective inhibitor of COX-2 with IC50 of 5 nM.	Selleck tool compounds
102.359	93.5325		Ethotoin	Central Nervous System;Anticonvulsant	Prestwick
102.354	91.55		AMG-517	TRPV;AMG 517 is a potent and selective transient receptor potential vanilloid-1 (TRPV1) antagonist with IC50 of <10 nM.	Selleck tool compounds
102.349	100.695		Olmesartan medoxomil (Benicar)	RAAS;Olmesartan medoxomil (Benicar) is a compound which is hydrolyzed to olmesartan that is a selective AT1 subtype angiotensin II receptor antagonist.	Selleck tool compounds
102.337	98.5357		Vildagliptin (LAF-237)	DPP-4;Vildagliptin (LAF-237) inhibits DPP?4 with IC50 of 2.3 nM.	Selleck tool compounds
102.33	104.035		Olopatadine hydrochloride	Allergology;Antihistaminic	Prestwick
102.323	59.0141		Cabozantinib malate	VEGFR;	Selleck-known kinase inhibitors
102.323	112.893		Eticlopride hydrochloride	Selective D2/D3 antagonist;	Tocris mini
102.318	94.1078		Neostigmine bromide	Diagnostic;Anti-fatigue	Prestwick
102.317	78.2951		7-Aminocephalosporanic acid	;7-Aminocephalosporanic acid is used for synthesis of cephalosporin antibiotics and intermediates.	Selleck tool compounds
102.312	108.742		Chenodiol	Gastroenterology;Cholagogue	Prestwick
102.311	106.518		WZ 811	CXCR;WZ811 is a highly potent competitive CXCR4 antagonist with EC50 of 0.3 nM.	Selleck tool compounds
102.311	103.85		Ampicillin sodium	;Ampicillin is a beta-lactam antibiotic that is part of the aminopenicillin family.	Selleck tool compounds
102.304	99.9012		Ribostamycin sulfate salt	Metabolism;Antibacterial	Prestwick
102.304	100.134		Pioglitazone	PPARg agonist;Nuclear Receptor Ligand Library	Enzo
102.299	110.119		Diacerein	Immunology;Antiarthritic	Prestwick
102.297	104.423		Atractyloside potassium salt	Oncology;Antineoplastic	Prestwick
102.296	103.582		L-798,106	Potent and highly selective EP3 antagonist;	Tocris mini
102.293	104.562		Noradrenaline bitartrate monohydrate (Levophed)	;Noradrenaline bitartrate monohydrate (Levophed) is a direct alpha-adrenergic receptors stimulator.	Selleck tool compounds
102.288	101.824		Methylatropine nitrate	Neuromuscular;Antispastic	Prestwick
102.288	99.6991		ML130	NOD1;ML130 is a potent and selective inhibitor of NOD1 with IC50 of 0.56 ?M.	Selleck tool compounds
102.286	21.5181		Niguldipine	Ca2+ Blocker(T-type);Autophagy inducers library	Enzo
102.285	83.8268		Quercetin (Sophoretin)	PI3K, PKC, Src, Sirtuin;	Selleck-known kinase inhibitors
102.262	94.5441		Trimethobenzamide hydrochloride	Central Nervous System;Antiemetic	Prestwick
102.26	97.6113		Sotrastaurin (AEB071)	PKC ;	Selleck-known kinase inhibitors
102.252	101.888		SB 206553 hydrochloride	Potent, selective 5-HT2C/5-HT2B antagonist. Orally active;	Tocris mini
102.251	97.1672		GW842166X	Cannabinoid Receptor;GW842166X is a potent and highly selective agonist of CB2 receptor.	Selleck tool compounds
102.248	105.22		Scopine	Adrenergic Receptor;"Scopine is the metabolite of anisodine, which is a ?1-adrenergic receptor agonist and used in the treatment of acute circulatory shock.	Selleck tool compounds
102.242	104.785		(±)-AC 7954 hydrochloride	Non-peptide UT receptor agonist;	Tocris mini
102.239	98.1696		H 89 dihydrochloride	Protein kinase A inhibitor;	Tocris mini
102.234	99.9944		Cordycepin	RNA synthesis inhibitor;	Tocris mini
102.23	43.1752		OLDA	Potent, selective endogenous TRPV1 agonist;	Tocris mini
102.226	98.3261		S-Isopropylisothiourea hydrobromide	iNOS inhibitor, acts arginine binding site;	Tocris mini
102.219	96.3031		Busulfan	Oncology;Antineoplastic	Prestwick
102.213	106.708		Alogliptin (SYR-322)	DPP-4;Alogliptin(SYR-322) is a potent, selective inhibitor of DPP-4 with IC50 of < 10 nM.	Selleck tool compounds
102.201	102.975		Plerixafor 8HCl (AMD3100 8HCl)	CXCR;Plerixafor 8HCl (DB06809, Mozobil, AMD3100) is the hydrochloride of Plerixafor, a chemokine receptor antagonist for CXCR4 and CXCL12-mediated chemotaxis with IC50 of 44 nM and 5.7 nM, respectively.	Selleck tool compounds
102.2	96.6066		Ciglitazone	Selective PPAR_ agonist;	Tocris mini
102.198	103.16		Fosinopril sodium (Monopril)	RAAS;"Fosinopril sodium (Monopril) is the ester prodrug of an angiotensin-converting enzyme (ACE) inhibitor, used for the treatment of hypertension and some types of chronic heart failure.	Selleck tool compounds
102.192	99.8704		Creatinine	;"Creatinine is a break-down product of creatine phosphate in muscle, and is usually produced at a fairly constant rate by the body.	Selleck tool compounds
102.192	102.823		PIK-294	PI3K ;	Selleck-known kinase inhibitors
102.189	105.365		Bupropion hydrochloride	Central Nervous System;Antidepressant	Prestwick
102.184	93.3083		6-Furfurylaminopurine	Dermatology;	Prestwick
102.18	92.5032		Amitryptiline hydrochloride	Central Nervous System;Antidepressant	Prestwick
102.177	98.2281		Selegiline hydrochloride	Central Nervous System;Antiparkinsonian	Prestwick
102.17	90.2594		NapSul-Ile-Trp-CHO	Cathepsin L;Protease Inhibitor Library	Enzo
102.156	102.716		Naphazoline hydrochloride	Cardiovascular;Nasal Decongestant	Prestwick
102.154	108.538		Benzydamine hydrochloride	Central Nervous System;Analgesic	Prestwick
102.153	99.4598		Laquinimod (ABR-215062)	;Laquinimod (ABR-215062) is a potent immunomodulator.	Selleck tool compounds
102.153	97.4652		Vincamine	Central Nervous System;CNS Stimulant	Prestwick
102.149	107.344		CGP 3466B	GAPDH Inhibitor;	Selleck tool compounds
102.146	98.6814		TTNPB	Retinoic acid analog; RAR agonist;	Tocris mini
102.143	101.185		5-Aminolevulinic acid HCl	;5-Aminolevulinic acid is an intermediate in heme biosynthesis in the body and the universal precursor of tetrapyrroles.	Selleck tool compounds
102.136	98.4215		ODQ	Selective inhibitor of NO-sensitive guanylyl cyclase;	Tocris mini
102.133	87.822		4-Aminopyridine	Non-selective KV channel blocker;	Tocris mini
102.132	95.3094		GW 583340 dihydrochloride	Potent dual EGFR/ErbB2 inhibitor; orally active;	Tocris mini
102.13	98.7931		Telaprevir (VX-950)	HCV Protease;Telaprevir (VX-950) is an HCV NS3-4A serine protease inhibitor with IC50 of 0.35 ?M.	Selleck tool compounds
102.127	71.8051		RKI-1447	ROCK;	Selleck-known kinase inhibitors
102.123	76.0371		PHA 665752	Potent and selective MET inhibitor;	Tocris mini
102.117	99.0805		nor-Binaltorphimine dihydrochloride	Standard _ selective antagonist;	Tocris mini
102.114	107.589		Xylazine	Central Nervous System;Analgesic	Prestwick
102.111	105.902		Bemegride	Central Nervous System;CNS stimulant	Prestwick
102.109	93.6835		Fluticasone propionate	Selective high affinity glucocorticoid agonist;	Tocris mini
102.1	93.9324		Xaliproden hydrochloride	Orally active, high affinity 5-HT1A agonist;	Tocris mini
102.09	98.1173		Flecainide acetate	Cardiovascular;Antiarrhythmic	Prestwick
102.086	98.749		5-hydroxymethyl tolterodine (PNU 200577)	AChR;5-hydroxymethyl tolterodine (PNU 200577) is a new muscarinic receptor antagonist with Kb of 0.84 nM.	Selleck tool compounds
102.085	104.387		Pepstatin A	Infectiology;Antiviral	Prestwick
102.079	102.367		Telenzepine dihydrochloride	Potent, selective M1 antagonist;	Tocris mini
102.077	105.811		PHT-427	Akt;PHT-427 is a dual Akt and PDPK1 inhibitor with Ki of 2.7 ?M and 5.2 ?M, respectively.	Selleck tool compounds
102.076	96.9492		(-)-Huperzine A	GluR;(-)-Huperzine A is a potent, highly specific and reversible inhibitor of acetylcholinesterase (AChE) with Ki of 7 nM.	Selleck tool compounds
102.075	86.9672		BIBX 1382 dihydrochloride	Highly selective EGFR-kinase inhibitor;	Tocris mini
102.071	107.404		GSK 264220A	Endothelial Lipase Inhibitor;	Selleck tool compounds
102.065	108.654		4-PPBP maleate	Specific _ ligand, NMDA antagonist;	Tocris mini
102.06	106.108		Benzthiazide	Cardiovascular;Antihypertensive	Prestwick
102.057	98.8111		D-?-Tocopherylquinone	Oxidized vitamin E;Redox 2835 (vers 1.1)	Enzo
102.056	103.55		Phenylbutazone	Metabolism;Anti-inflammatory	Prestwick
102.054	101.425		Aloperine	;Aloperine is exhibits anti-inflammatory, antibacterial, antiviral, and anti-tumor properties.	Selleck tool compounds
102.054	105.949		Trolox	Metabolism;Anti-oxidant	Prestwick
102.045	106.317		Varenicline tartrate	AChR;Varenicline is a prescription medication used to treat smoking addiction.	Selleck tool compounds
102.044	106.567		NAN-190 hydrobromide	5-HT1A antagonist;	Tocris mini
102.042	29.8939		PHA-665752	c-Met;PHA-665752 is a potent, selective and ATP-competitive c-Met inhibitor with IC50 of 9 nM.	Selleck tool compounds
102.042	105.445		Meropenem	;Meropenem is an ultra-broad spectrum injectable antibiotic.	Selleck tool compounds
102.041	107.086		Zaltoprofen	COX;"Zaltoprofen is an inhibitor of Cox-1 and Cox-2 for treatment of arthritis.	Selleck tool compounds
102.039	96.4451		BGJ398 (NVP-BGJ398)	FGFR;BGJ398 (NVP-BGJ398) is a potent and selective inhibitor of FGFR1, FGFR2 and FGFR3 with IC50 of 0.9 nM, 1.4 nM and 1 nM, respectively.	Selleck tool compounds
102.031	97.3282		FPL-64176	Calcium channel;Ion channel ligand library	Enzo
102.03	100.697		Carbetapentane citrate	High affinity _1 ligand;	Tocris mini
102.03	82.9135		TAK-733	MEK;	Selleck-known kinase inhibitors
102.014	103.308		N-Acetyl-Cysteine	Thiol-containing reducing agent;Redox 2835 (vers 1.1)	Enzo
102.002	107.277		Arecoline	AChR;Arecoline is a muscarinic acetylcholine receptor agonist.	Selleck tool compounds
101.994	100.748		BML-260	JSP-1;Phosphatase Inhibitor Library	Enzo
101.993	101.701		SU 6668	PDGFR, VEGFR and FGFR inhibitor;	Tocris mini
101.992	100.762		N-Acetyl-S-geranygeranyl-L-cysteine	Farnesoid;Nuclear Receptor Ligand Library	Enzo
101.988	107.751		Ioversol	Diagnostic;Contrastant	Prestwick
101.984	101.705		7-NINA	Non-selective NOS inhibitor. Sodium salt of 7-nitroindazole (Cat. No. 0602);	Tocris mini
101.98	110.742		Tetraca•ne hydrochloride	Neuromuscular;	Prestwick
101.976	101.337		TerbinafineáHCl	Free radical quencher;Redox 2835 (vers 1.1)	Enzo
101.968	89.6436		Nisoxetine hydrochloride	Central Nervous System;Antidepressant	Prestwick
101.968	96.3931		Lisinopril	Angiotensin converting enzyme;Protease Inhibitor Library	Enzo
101.946	91.3		Flufenamic acid	Central Nervous System;Analgesic	Prestwick
101.946	103.404		Sulfamethazine	;"Sulfamethazine is a sulfonamide antibacterial.	Selleck tool compounds
101.945	112.527		GR 79236	A1 agonist;	Tocris mini
101.945	89.4947		UK 14,304	_2 agonist;	Tocris mini
101.94	96.5587		Lamivudine	Infectiology;Antiviral	Prestwick
101.937	102.602		Thiourea	Thiol-containing reducing agent;Redox 2835 (vers 1.1)	Enzo
101.934	91.5487		Pergolide mesylate	Dopamine Receptor;Pergolide mesylate is an antiparkinsonian agent which functions as a dopaminergic agonist.	Selleck tool compounds
101.934	105.444		Diazoxide	Potassium channel;Ion channel ligand library	Enzo
101.933	101.166		ZM 336372	Potent, selective c-Raf inhibitor;	Tocris mini
101.929	99.7084		RX 821002 hydrochloride	Potent, selective _2D antagonist;	Tocris mini
101.928	99.7616		Mexiletine hydrochloride	Cardiovascular;Antiarrhythmic	Prestwick
101.928	108.947		Guanfacine hydrochloride	_2A agonist;	Tocris mini
101.927	95.8066		GW 5074	Potent, selective c-Raf1 kinase inhibitor;	Tocris mini
101.927	105.208		Tetrabenazine	Potent inhibitor of vesicular monoamine transport; depletes dopamine stores;	Tocris mini
101.922	59.2902		S-(+)-Niguldipine hydrochloride	L-type Ca2+ Channel Inhibitor;No description	Selleck tool compounds
101.916	95.1166		Dexamethasone acetate	;"Dexamethasone is a potent synthetic member of the glucocorticoid class of steroid drugs used as an anti-inflammatory and immunosuppressant.	Selleck tool compounds
101.912	84.9223		KU 55933	Potent and selective ATM kinase inhibitor;	Tocris mini
101.91	104.238		TTP 22	Casein Kinase II Inhibitor;	Selleck tool compounds
101.909	102.592		HC-030031	;HC-030031 is a selective TRPA1 channel blocker that antagonizes AITC- and formalin-evoked calcium influx with IC50 of 6.2 ?M and 5.3 ?M respectively.	Selleck tool compounds
101.909	101.228		Taurocholic acid	Cholesterol metabolite;Nuclear Receptor Ligand Library	Enzo
101.901	51.8793		AUY922 (NVP-AUY922)	HSP (e.g. HSP90);NVP-AUY922 (VER-52296) is a highly potent HSP90 inhibitor for HSP90? and HSP90? with IC50 of 13 nM and 21 nM, respectively.	Selleck tool compounds
101.9	109.763		Fumalic acid (Ferulic acid)	;Fumalic acid(Ferulic acid) is a hydroxycinnamic acid and a type of organic compound found in the Ferula assafoetida L. or Ligusticum chuanxiong.	Selleck tool compounds
101.893	104.859		Glycodeoxycholic acid	Cholesterol metabolite;Nuclear Receptor Ligand Library	Enzo
101.892	102.915		Mizoribine (Bredinin)	DNA/RNA Synthesis;Mizoribine (Bredinin) is an imidazole nucleoside and an immunosuppressive agent with an IC50 of approximately 100 ?M.	Selleck tool compounds
101.891	101.892		Cefsulodin sodium salt	Metabolism;Antibacterial	Prestwick
101.884	98.5161		Tetradecylthioacetic acid	PPAR agonist;Nuclear Receptor Ligand Library	Enzo
101.88	80.9985		Oseltamivir phosphate (Tamiflu)	;Oseltamivir phosphate (Tamiflu) is a competitive neuraminidase inhibitor.	Selleck tool compounds
101.877	109.613		Epinephrine bitartrate (Adrenalinium)	Adrenergic Receptor;Epinephrine bitartrate (D02149, Adrenalinium) is alpha- and beta-adrenergic receptor stimulator.	Selleck tool compounds
101.877	90.5744		Ketorolac tromethamine	Central Nervous System;Analgesic	Prestwick
101.868	91.4041		SNC 80	Highly selective non-peptide _ agonist;	Tocris mini
101.856	101.563		Acetanilide (Antifebrin)	;Acetanilide (Antifebrin) is an aniline derivative and has possess analgesic.	Selleck tool compounds
101.854	99.7974		Cetirizine dihydrochloride	Allergology;Antihistaminic	Prestwick
101.845	17.3096		VU 0238429	Selective positive allosteric modulator of M5 receptors;	Tocris mini
101.841	102.179		Roflumilast (Daxas)	PDE;Roflumilast (Daxas) is a selective inhibitor of PDE4 with IC50 of 0.2-4.3 nM.	Selleck tool compounds
101.834	110.616		Benzocaine	Neuromuscular;Local anesthetic	Prestwick
101.832	109.324		Ethosuximide	Central Nervous System;Anticonvulsant	Prestwick
101.831	99.455		Zebularine	DNA Me transferase inhibitor;Epigenetics (vers 1.0)	Enzo
101.825	100.391		Piromidic acid	Metabolism;Antibacterial	Prestwick
101.824	92.8518		SB 366791	Potent, selective, competitive TRPV1 (VR1) antagonist;	Tocris mini
101.821	104.694		TSU-68	VEGFR, PDGFR , FGFR ;	Selleck-known kinase inhibitors
101.814	94.3046		Enalaprilat dihydrate	RAAS;Enalaprilat is an angiotensin-converting enzyme (ACE) inhibitor with IC50 of 1.94 nM.	Selleck tool compounds
101.812	99.806		(S)-3,5-DHPG	Selective group I mGlu agonist. Active enantiomer of 3,5-DHPG (Cat. No. 0342);	Tocris mini
101.812	98.3016		Primidone	Central Nervous System;Anticonvulsant	Prestwick
101.809	102.321		Lafutidine	Histamine Receptor;"Lafutidine, a newly developed histamine H(2)-receptor antagonist, inhibits gastric acid secretion.	Selleck tool compounds
101.805	85.746		Minoxidil	K+ channel (KATP) opener;	Tocris mini
101.802	99.3637		Gingerol	Intracellular calcium;Ion channel ligand library	Enzo
101.801	98.188		TAK-875	GPR;TAK-875 is a selective GPR40 agonist with EC50 of 14 nM.	Selleck tool compounds
101.793	101.352		Mafenide hydrochloride	Infectiology;Antibacterial	Prestwick
101.791	105.242		Hygromycin B	;Hygromycin B, a selective antibiotic that is effective on most bacteria, fungi and higher eukaryotes, inhibits protein synthesis by interfering with translocation and causing mistranslation at the 70S ribosome.	Selleck tool compounds
101.786	111.405		Iodixanol	Diagnostic;Contrastant	Prestwick
101.775	103.391		SKF 86002 dihydrochloride	p38 MAPK inhibitor; anti-inflammatory agent;	Tocris mini
101.77	103.368		Piroxicam	Cyclooxygenase-1 (COX-1) inhibitor;	Tocris mini
101.768	97.8762		m-Chlorophenylbiguanide hydrochloride	Potent and specific 5-HT3 agonist;	Tocris mini
101.764	121.934		Ganciclovir	Metabolism;Antiviral	Prestwick
101.764	102.006		Sclareol	;Sclareol is a fragrant chemical compound found in clary sage (Salvia sclarea), from which it derives its name. It is classified as a bicyclic diterpene alcohol.	Selleck tool compounds
101.761	93.1233		Equilin	Endocrinology;	Prestwick
101.757	95.5247		Butein	EGFR;	Selleck-known kinase inhibitors
101.756	106.5		Magnolol	;Magnolol (2,2'-Bichavicol) is a bioactive compound found in the bark of the Houpu magnolia (Magnolia officinalis).	Selleck tool compounds
101.754	104.053		3-Methyl-GABA	Activator of GABA amino-transferase;	Tocris mini
101.752	91.7567		LY 303511	Negative control of LY 294002 (Cat. No. 1130);	Tocris mini
101.739	99.6011		Clofibric acid	PPARa agonist;Nuclear Receptor Ligand Library	Enzo
101.738	99.9636		Rimexolone	Metabolism;Anti-inflammatory	Prestwick
101.733	98.665		Amikacin sulfate	;Amikacin sulfate binds to 16S rRNA (bacterial 30S ribosome), causing misreading of mRNA and supressing proteins synthesis.	Selleck tool compounds
101.726	102.725		AH 6809	EP1 and EP2 receptor antagonist;	Tocris mini
101.721	67.6111		CGK 733	ATM/ATR;	Selleck-known kinase inhibitors
101.717	101.328		PCO-400	Potassium channel;Ion channel ligand library	Enzo
101.714	105.73		Glycocholic acid	Cholesterol metabolite;Nuclear Receptor Ligand Library	Enzo
101.713	105.162		IB-MECA	A3 selective agonist;	Tocris mini
101.706	96.0646		Hydroxychloroquine sulfate	Metabolism;Antimalarial	Prestwick
101.705	102.25		Ciprofloxacin hydrochloride monohydrate	Infectiology;Antibacterial	Prestwick
101.69	91.1153		Anacardic acid	HAT inhibitor;Epigenetics (vers 1.0)	Enzo
101.682	100.799		GNTI dihydrochloride	Potent, selective _ antagonist;	Tocris mini
101.68	111.71		Carbamazepine	Central Nervous System;Analgesic	Prestwick
101.678	107.62		Alfaxalone	Central Nervous System;Anesthetic	Prestwick
101.674	97.2796		Dioxybenzone	Dermatology;	Prestwick
101.669	110.11		Cloxacillin sodium (Cloxacap)	;Cloxacillin sodium (Cloxacap) is a sodium salt of cloxacillin that is a penicillinase-resistant, acid resistant, semi-synthetic penicillin.	Selleck tool compounds
101.666	91.7853		Acifran	Hypolipidemic agent; agonist for the GPR109A (HM74A) and GPR109B receptors;	Tocris mini
101.662	94.317		Metaphit	Acylator of PCP and _ receptors;	Tocris mini
101.66	106.644		AC 264613	PAR2 receptor agonist;	Tocris mini
101.658	101.793		SCH 58261	Potent, highly selective A2A antagonist;	Tocris mini
101.655	97.616		Imiquimod	Dermatology;Antiviral	Prestwick
101.65	98.6926		BML-267 Ester	PTP1B (cell permeable);Phosphatase Inhibitor Library	Enzo
101.649	103.432		Geniposide	;Geniposide is an iridoid glycoside isolated from the fruit of Gardenia jasminoides Ellis.	Selleck tool compounds
101.646	104.419		Ambrisentan	;"Ambrisentan, a highly selective antagonist of the endothelin-1 type A receptor with IC50 of 18 nM, is indicated for the treatment of pulmonary arterial hypertension (PAH).	Selleck tool compounds
101.637	103.06		Adrenosterone	Endocrinology;	Prestwick
101.631	103.975		Decamethonium bromide	Neuromuscular;Muscle relaxant	Prestwick
101.631	91.6212		Amlodipine	Calcium channel;Ion channel ligand library	Enzo
101.629	102.482		Meclofenoxate hydrochloride	Central Nervous System;CNS Stimulant	Prestwick
101.626	107.911		Natamycin (Pimaricin)	;Natamycin(Pimaricin) is a naturally occurring antifungal agent.	Selleck tool compounds
101.625	53.9913		AEE788 (NVP-AEE788)	EGFR;AEE788 is a potent inhibitor of EGFR and HER2/ErbB2 with IC50 of 2 nM and 6 nM and also inhibits VEGFR2 and Flt with IC50 of 77 nM and 59 nM, respectively.	Selleck tool compounds
101.624	112.677		Tiletamine hydrochloride	Central Nervous System;Anesthetic	Prestwick
101.624	101.447		Glutathione	Thiol-containing reducing agent;Redox 2835 (vers 1.1)	Enzo
101.622	105.734		Megestrol acetate	Endocrinology;Antineoplastic	Prestwick
101.61	102.858		A-803467	Sodium Channel;A-803467 is a selective NaV1.8 channel blocker with IC50 of 8 nM.	Selleck tool compounds
101.605	83.1335		R(-) Apomorphine hydrochloride hemihydrate	Central Nervous System;Antiparkinsonian	Prestwick
101.605	99.0866		Nafamostat mesylate	Tryptase;Protease Inhibitor Library	Enzo
101.604	103.817		Bacitracin	Metabolism;Antibacterial	Prestwick
101.603	104.571		N-Acetylglycyl-D-glutamic acid	Potent convulsant;	Tocris mini
101.596	107.698		Ftorafur	DNA/RNA Synthesis;Ftorafur is a substance being used in the treatment of some types of cancer.	Selleck tool compounds
101.592	97.054		GBR 13069 dihydrochloride	Potent dopamine uptake inhibitor;	Tocris mini
101.588	104.686		(RS)-(Tetrazol-5-yl)glycine	Highly potent NMDA receptor agonist;	Tocris mini
101.585	105.421		Rizatriptan Benzoate (Maxalt)	5-HT Receptor;Rizatriptan Benzoate(Maxalt) is a 5-HT1 agonist triptan drug for the treatment of migraine headaches.	Selleck tool compounds
101.584	105.499		Dapagliflozin	SGLT;Dapagliflozin is a potent and selective hSGLT2 inhibitor with EC50 of 1.1 nM.	Selleck tool compounds
101.58	101.998		Scopolamine hydrobromide	Non-selective muscarinic antagonist;	Tocris mini
101.573	101.661		IOX2	HIF;IOX2 is a potent inhibitor of HIF-1? prolyl hydroxylase-2 (PHD2) with IC50 of 21 nM.	Selleck tool compounds
101.568	99.0477		Pirenzepine dihydrochloride	Gastroenterology;Antiulcer	Prestwick
101.566	96.3742		Acyclovir	Metabolism;Antiviral	Prestwick
101.565	98.7246		4-P-PDOT	MT2 antagonist;	Tocris mini
101.562	99.1131		PHT-427	Akt, PDK-1;	Selleck-known kinase inhibitors
101.55	98.7441		Grayanotoxin III	Sodium channel;Ion channel ligand library	Enzo
101.549	106.454		Labetalol hydrochloride	Cardiovascular;Antihypotensive	Prestwick
101.549	96.5939		STAT5 Inhibitor	STAT5 Kinase Inhibitor;No description	Selleck tool compounds
101.548	96.0125		Mometasone furoate	;Mometasone furoate is a glucocorticosteroid used topically to reduce inflammation of the skin or in the airways.	Selleck tool compounds
101.544	109.068		(+)-UH 232 maleate	D2-like autoreceptor antagonist. D3 partial agonist.;	Tocris mini
101.544	95.3124		Pranoprofen	Metabolism;Anti-inflammatory	Prestwick
101.542	75.4278		SB202190	p38 MAPK inhibitor;Autophagy inducers library	Enzo
101.539	102.981		Sulfamethoxazole	Infectiology;Antibacterial	Prestwick
101.538	101.447		SR 49059	Selective, orally active vasopressin V1A receptor antagonist;	Tocris mini
101.53	102.177		Camylofine chlorhydrate	;	Prestwick
101.523	86.8949		Aconitine	Sodium channel;Ion channel ligand library	Enzo
101.523	103.305		RHC 80267	Diacylglycerol lipase inhibitor;	Tocris mini
101.518	101.958		DFB	Allosteric potentiator at mGlu5;	Tocris mini
101.515	110.177		Gentamicine sulfate	Infectiology;Antibacterial	Prestwick
101.513	102.339		Prednisone (Adasone)	;Prednisone (Adasone) is a synthetic corticosteroid agent that is particularly effective as an immunosuppressant compound.	Selleck tool compounds
101.511	79.5927		MK-5108 (VX-689)	Aurora Kinase;MK-5108 (VX-689) is a highly selective Aurora A inhibitor with IC50 of 0.064 nM.	Selleck tool compounds
101.506	109.328		Methyllycaconitine citrate	_7 neuronal nicotinic receptor antagonist;	Tocris mini
101.502	105.353		Isoflupredone acetate	Endocrinology;Anti-inflammatory	Prestwick
101.501	95.9706		Loratidine	Peripheral H1 antagonist; antiallergic agent;	Tocris mini
101.494	100.468		2-PMDQ	Potent, selective _1 antagonist;	Tocris mini
101.493	101.696		Theophylline monohydrate	Cardiovascular;Bronchodilator	Prestwick
101.491	99.3479		MRS 1845	Potent SOC inhibitor; blocks capacitative Ca2+ entry;	Tocris mini
101.49	102.061		TMPH hydrochloride	Neuronal nicotinic receptor antagonist;	Tocris mini
101.49	99.726		SMI-4a	Pim;	Selleck-known kinase inhibitors
101.488	107.823		Enilconazole	Metabolism;Antifungal	Prestwick
101.487	98.8161		PG-9 maleate	Presynaptic cholinergic modulator;	Tocris mini
101.483	18.0999		Vincristine	Autophagy;Vincristine is an inhibitor of polymerization of microtubules by binding to tubulin with IC50 of 32 ?M.	Selleck tool compounds
[truncated: 2,228 more rows]
