# Supplementary material for: A chemical screen for modulators of mRNA translation identifies a distinct mechanism of toxicity for sphingosine kinase inhibitors
Source: PLoS Biol. 2021 May 25;19(5):e3001263. doi: 10.1371/journal.pbio.3001263 (PMC8183993; doi:10.1371/journal.pbio.3001263)
Supplement: S2 Table — (XLS) [file pbio.3001263.s006.xls]

## Sheet: Table S2
S2 Table. Hits selected for validation from the primary screen.
Number of compounds	Mean OPP Intensity	Mean nuclei count	CV% Mean OPP Intensity	CV% Mean nuclei count	Defined OPP HITS	Name	Therapeutic effect	Library
1	149.2	70.2865	7.07631	11.4835	OPP UP-REGULATOR	4-Hydroxyphenylretinamide	RAR agonist;Nuclear Receptor Ligand Library	Enzo
2	135.038	93.2897	7.97995	12.4131	OPP UP-REGULATOR	Clomiphene citrate (Z,E)	Endocrinology;	Prestwick
3	132.66	104.638	9.8644	11.7662	OPP UP-REGULATOR	U83836Eá2HCl	Antioxidant Lazaroid;Redox 2835 (vers 1.1)	Enzo
4	130.613	82.8745	2.77575	16.1598	OPP UP-REGULATOR	Bazedoxifene HCl	Estrogen/progestogen Receptor;Bazedoxifene HCl is a novel, non-steroidal, indole-based estrogen receptor modulator (SERM) binding to both ER? and ER? with IC50 of 23 nM and 89 nM.	Selleck tool compounds
5	130.447	96.7516	3.45371	8.25251	OPP UP-REGULATOR	Imatinib Mesylate	PDGFR, c-Kit, Bcr-Abl;	Selleck-known kinase inhibitors
6	129.359	75.7621	7.66394	13.7549	OPP UP-REGULATOR	Tetrindole mesylate	MAO-A inhibitor;	Tocris mini
7	128.646	96.9804	4.35553	13.8366	OPP UP-REGULATOR	PF-543	S1P Receptor;	Selleck-known kinase inhibitors
8	128.625	99.0859	3.17291	9.49663	OPP UP-REGULATOR	NVP-BVU972	c-Met;	Selleck-known kinase inhibitors
9	128.372	91.3249	2.98788	12.3236	OPP UP-REGULATOR	Imatinib mesylate	Inhibitor;Wnt Inhibitors Library	Enzo
10	126.626	97.1796	3.60724	11.9623	OPP UP-REGULATOR	Salinomycin (Procoxacin)	;Aminoglutethimide (Cytadren) is an anti-steroid drug which inhibits aromatase.	Selleck tool compounds
11	125.45	92.9744	5.33031	9.21441	OPP UP-REGULATOR	SK1-I	Sphingosine Kinase-1 Inhibitor;	Selleck tool compounds
12	124.149	99.087	4.45949	11.8317	OPP UP-REGULATOR	Imatinib (STI571)	;	Selleck-known kinase inhibitors
13	123.114	81.0697	4.12074	18.244	OPP UP-REGULATOR	UNC1999	;	SGC Bromodomains
14	121.934	99.2917	4.17307	15.1827	OPP UP-REGULATOR	Tie2 kinase inhibitor	Tie-2;	Selleck-known kinase inhibitors
15	121.885	100.792	6.63179	10.7919	OPP UP-REGULATOR	ICI 182,780	Estrogen receptor antagonist;	Tocris mini
16	121.805	100.01	4.6564	11.5432	OPP UP-REGULATOR	Vemurafenib (PLX4032)	Raf ;	Selleck-known kinase inhibitors
17	121.686	95.2391	1.78235	9.35605	OPP UP-REGULATOR	PFI-4	;	SGC Bromodomains
18	121.289	92.6951	5.56559	11.5024	OPP UP-REGULATOR	NU7441(KU-57788)	DNA-PK, PI3K;	Selleck-known kinase inhibitors
19	120.842	95.9734	4.37148	12.6188	OPP UP-REGULATOR	KU-60019	ATM ;	Selleck-known kinase inhibitors
20	120.776	91.9199	5.26743	14.0563	OPP UP-REGULATOR	SB 228357	5-HT2C/2B antagonist/inverse agonist;	Tocris mini
21	119.616	86.7754	7.85716	10.6502	OPP UP-REGULATOR	Fenretinide	Synthetic retinoid. Potent anticancer agent;	Tocris mini
22	119.499	99.958	2.20108	7.20372	OPP UP-REGULATOR	SecinH3	GDP/GTP Exchange Factor Inhibitor;	Selleck tool compounds
23	118.972	77.462	2.43507	8.86092	OPP UP-REGULATOR	GSK 269962	ROCK-1/-2 Inhibitor;	Selleck tool compounds
24	118.097	84.0551	9.91361	10.8602	OPP UP-REGULATOR	Dichlorobenzamil	Calcium channel;Ion channel ligand library	Enzo
25	118.035	115.049	9.92232	8.35196	OPP UP-REGULATOR	Silibinin (Silybin)	;Silibinin(Silybin) is the major active constituent of silymarin.	Selleck tool compounds
26	117.795	91.3518	3.35849	13.2632	OPP UP-REGULATOR	Nilotinib (AMN-107)	Bcr-Abl;	Selleck-known kinase inhibitors
27	117.576	99.3869	4.06392	9.31012	OPP UP-REGULATOR	Retapamulin	;Retapamulin is a topical antibiotic, which binds to both E. coli and S. aureus ribosomes with similar potencies with Kd of 3 nM.	Selleck tool compounds
28	117.145	106.755	2.19165	17.3071	OPP UP-REGULATOR	Dabrafenib (GSK2118436)	Raf;	Selleck-known kinase inhibitors
29	116.726	95.0821	3.37734	19.5383	OPP UP-REGULATOR	ABT-199 (GDC-0199 )	Bcl-2;ABT-199 is a Bcl-2-selective inhibitor with Ki of < 0.010 nM.	Selleck tool compounds
30	116.667	103.568	5.01682	16.5795	OPP UP-REGULATOR	PF 3716556	ATPase, Proton Pump;No description	Selleck tool compounds
31	116.519	100.632	6.21586	16.1347	OPP UP-REGULATOR	MRT-10	SMO Receptor Antagonist;	Selleck tool compounds
32	116.437	86.2598	6.84935	12.8666	OPP UP-REGULATOR	AMG458	c-Met;	Selleck-known kinase inhibitors
33	116.022	97.4697	3.21926	6.40988	OPP UP-REGULATOR	Pazopanib HCl	VEGFR, PDGFR, c-Kit;	Selleck-known kinase inhibitors
34	115.949	101.681	4.20276	13.4541	OPP UP-REGULATOR	EHT 1864	Rho;	Selleck-known kinase inhibitors
35	115.949	81.7204	6.69007	18.9573	OPP UP-REGULATOR	Mibefradil dihydrochloride	Ca2+ channel blocker (T-type);	Tocris mini
36	115.858	101.596	4.60349	11.2558	OPP UP-REGULATOR	FK-506 (Tacrolimus)	;An immunosuppressive agent and macrolide antibiotic.	Selleck tool compounds
37	115.74	79.1555	2.86993	12.3869	OPP UP-REGULATOR	SANT-2	Inhibitor of hedgehog (Hh) signaling; antagonizes smoothened activity;	Tocris mini
38	115.519	74.7109	2.92298	15.1149	OPP UP-REGULATOR	OSI-930	c-Kit, VEGFR;	Selleck-known kinase inhibitors
39	115.518	72.2048	6.70962	18.9661	OPP UP-REGULATOR	PD173955	Bcr-Abl;	Selleck-known kinase inhibitors
40	115.32	95.999	5.5069	10.5667	OPP UP-REGULATOR	Amuvatinib (MP-470)	c-Met, c-Kit, PDGFR, Flt, c-RET;	Selleck-known kinase inhibitors
41	114.901	106.028	3.56079	9.5806	OPP UP-REGULATOR	Pimecrolimus	Others;No description	Selleck tool compounds
42	114.842	89.2182	4.13035	8.06557	OPP UP-REGULATOR	BS-181 HCl	CDK ;	Selleck-known kinase inhibitors
43	114.739	96.179	3.88127	18.7894	OPP UP-REGULATOR	GNE-7915	Others;	Selleck-known kinase inhibitors
44	114.439	100.835	4.71743	9.53181	OPP UP-REGULATOR	Levonorgestrel (Levonelle)	;Levonorgestrel(Levonelle) is a synthetic progestogen used as an active ingredient in some hormonal contraceptives.	Selleck tool compounds
45	114.391	108.675	9.62382	14.123	OPP UP-REGULATOR	Coenzyme Q10 (CoQ10)	;Coenzyme Q10 (ubiquinone, ubidecarenone, coenzyme Q) is a component of the electron transport chain and participates in aerobic cellular respiration.	Selleck tool compounds
46	114.287	86.8624	4.29503	10.3757	OPP UP-REGULATOR	NTNCB hydrochloride	Potent and selective non-peptidic NPY Y5 antagonist;	Tocris mini
47	114.183	83.708	3.03126	6.72181	OPP UP-REGULATOR	Triciribine (Triciribine phosphate)	Akt;	Selleck-known kinase inhibitors
48	113.952	71.6048	5.64471	13.476	OPP UP-REGULATOR	JNK Inhibitor V	JNK Inhibitor;	Selleck tool compounds
49	113.323	85.5567	2.6362	9.20841	OPP UP-REGULATOR	Gedunin	Hsp90 inhibitor; anticancer and antimalarial activity;	Tocris mini
50	112.795	95.0676	4.22152	16.3592	OPP UP-REGULATOR	Salmeterol	Potent _2 agonist; long acting;	Tocris mini
51	112.298	104.083	2.65174	11.6643	OPP UP-REGULATOR	Tracazolate hydrochloride	Subtype-selective GABAA allosteric modulator;	Tocris mini
52	110.314	102.858	3.0258	9.03325	OPP UP-REGULATOR	ARC 239 dihydrochloride	_2B antagonist;	Tocris mini
53	110.204	81.7117	2.76277	15.3761	OPP UP-REGULATOR	API-2	Selective inhibitor of Akt/PKB signaling. Antitumor and antiviral;	Tocris mini
54	110.115	103.545	3.21809	11.8527	OPP UP-REGULATOR	RS 39604 hydrochloride	5-HT4 antagonist;	Tocris mini
1	89.587	72.7312	4.00024	9.33015	OPP DOWN-REGULATOR	PAC 1	Activator of procaspase-3; pro-apoptotic;	Tocris mini
2	89.4533	89.7794	5.14911	14.6077	OPP DOWN-REGULATOR	PD 160170	Selective non-peptide NPY Y1 antagonist;	Tocris mini
3	89.4064	101.662	3.82292	7.84851	OPP DOWN-REGULATOR	BYK 204165	Selective PARP-1 inhibitor;	Tocris mini
4	88.6761	84.714	4.24572	16.047	OPP DOWN-REGULATOR	SU 4312	Potent inhibitor of VEGFR tyrosine kinase;	Tocris mini
5	88.2627	90.8871	2.28471	12.2453	OPP DOWN-REGULATOR	Indomethacin	Cyclooxygenase inhibitor (COX-1 > COX-2);	Tocris mini
6	88.2248	92.7134	2.86619	14.1333	OPP DOWN-REGULATOR	SP 600125	Novel and selective JNK inhibitor;	Tocris mini
7	87.8821	73.5328	3.43177	8.53429	OPP DOWN-REGULATOR	CGK 733	Selective inhibitor of ATR and ATM kinases;	Tocris mini
8	87.6451	76.1167	3.06227	12.0569	OPP DOWN-REGULATOR	Oxaliplatin	DNA cross-linking antitumor agent;	Tocris mini
9	86.455	110.085	4.18032	17.1173	OPP DOWN-REGULATOR	VU 0361737	Selective positive allosteric modulator at mGlu4;	Tocris mini
10	86.3728	98.0367	2.55803	10.1905	OPP DOWN-REGULATOR	IPI-145 (INK1197)	PI3K;IPI-145 (INK1197) is a novel and selective PI3K ?/? inhibitor with Ki and IC50 of 23 pM/243 pM and 1 nM/50 nM.	Selleck tool compounds
11	85.8128	98.5327	4.69783	9.68176	OPP DOWN-REGULATOR	Brivanib alaninate (BMS-582664)	VEGFR, FGFR;	Selleck-known kinase inhibitors
12	85.6273	102.249	4.24503	11.9585	OPP DOWN-REGULATOR	Lomeguatrib	O6-methylguanine-DNA methyltransferase (MGMT) Inhibitor;No description	Selleck tool compounds
13	85.3825	106.945	2.82766	9.22046	OPP DOWN-REGULATOR	UPF 1069	PARP-2 inhibitor;	Tocris mini
14	84.9844	78.7932	2.3593	18.1391	OPP DOWN-REGULATOR	SKI II	S1P Receptor;	Selleck-known kinase inhibitors
15	84.8113	93.3042	3.39634	12.1075	OPP DOWN-REGULATOR	CEP33779	JAK;	Selleck-known kinase inhibitors
16	84.1441	93.6341	3.44553	17.8455	OPP DOWN-REGULATOR	Methotrexate	Cytotoxic agent;	Tocris mini
17	84.1213	101.534	5.83811	9.57388	OPP DOWN-REGULATOR	SB 205384	GABAA receptor modulator; slows current decay;	Tocris mini
18	83.9786	85.9608	8.01076	13.7512	OPP DOWN-REGULATOR	Ruxolitinib (INCB018424)	JAK;	Selleck-known kinase inhibitors
19	83.6271	92.5601	2.90655	12.7326	OPP DOWN-REGULATOR	TNP-470	Inhibitor;Wnt Inhibitors Library	Enzo
20	83.411	87.2611	4.84799	9.96301	OPP DOWN-REGULATOR	Oxotremorine M	Muscarinic agonist;	Tocris mini
21	83.3737	88.2271	6.26958	7.52708	OPP DOWN-REGULATOR	Oncrasin 1	Induces abnormal nuclear aggregation of PKC_; proapoptotic;	Tocris mini
22	83.176	107.094	5.81519	8.03643	OPP DOWN-REGULATOR	PD98059	MEK;	Selleck-known kinase inhibitors
23	82.9079	94.6238	6.18372	9.58399	OPP DOWN-REGULATOR	Duvelisib (IPI-145, INK1197)	PI3K;	Selleck-known kinase inhibitors
24	82.7395	102.06	4.65882	6.07429	OPP DOWN-REGULATOR	WHI-P154	JAK, EGFR;	Selleck-known kinase inhibitors
25	82.7331	86.4351	4.50625	8.52337	OPP DOWN-REGULATOR	Arcyriaflavin A	Potent cdk4/cyclin D1 and CaM Kinase II inhibitor. Antiviral agent (anti-HCMV);	Tocris mini
26	82.5566	98.9561	6.02389	11.2577	OPP DOWN-REGULATOR	S-Ruxolitinib	JAK;	Selleck-known kinase inhibitors
27	81.5397	82.5634	6.33618	15.5297	OPP DOWN-REGULATOR	PD168393	EGFR;No description	Selleck tool compounds
28	81.4786	96.592	5.01158	16.6909	OPP DOWN-REGULATOR	Caffeic acid phenethyl ester	Specific inhibitor of NF-_B activation;	Tocris mini
29	81.2925	99.1748	6.81872	6.58045	OPP DOWN-REGULATOR	Brivanib (BMS-540215)	VEGFR, FGFR;	Selleck-known kinase inhibitors
30	80.2668	80.4637	6.01525	11.5033	OPP DOWN-REGULATOR	PI 828	PI 3-kinase inhibitor, more potent than LY 294002 (Cat. No. 1130);	Tocris mini
31	79.2824	98.3683	3.64956	17.1029	OPP DOWN-REGULATOR	Fenobam	Potent and selective mGlu5 antagonist;	Tocris mini
32	78.7031	88.6739	4.06122	12.0618	OPP DOWN-REGULATOR	Cefepime hydrochloride	Infectiology;Antibacterial	Prestwick
33	76.9513	91.9745	6.75977	7.89932	OPP DOWN-REGULATOR	GW 9662	Selective PPAR_ antagonist;	Tocris mini
34	73.733	80.4364	9.74143	13.934	OPP DOWN-REGULATOR	OSI-027	mTOR;	Selleck-known kinase inhibitors
35	72.9623	80.4126	4.86383	12.6546	OPP DOWN-REGULATOR	Torin 1	Autophagy;Torin1 is a potent inhibitor of mTOR with IC50 of 2-10 nM.	Selleck tool compounds
36	68.168	80.5871	7.44379	8.88982	OPP DOWN-REGULATOR	Apicidin	HDAC Inhibitor;	Selleck tool compounds
37	67.8514	92.1626	2.61596	6.51277	OPP DOWN-REGULATOR	PFI-1	;	SGC Bromodomains
38	67.6347	77.658	8.99025	8.76162	OPP DOWN-REGULATOR	PKI-402	PI3K;PKI-402 is a potent dual PI3K/mTOR inhibitor targeting PI3K?, PI3K?, PI3K?, PI3K? and mTOR with IC50 of 2 nM, 7 nM, 16 nM, 14 nM, and 3 nM, respectively.	Selleck tool compounds
39	67.1804	88.1407	12.1125	18.4368	OPP DOWN-REGULATOR	WYE-125132	mTOR;	Selleck-known kinase inhibitors
40	66.3066	78.3163	9.60978	8.71077	OPP DOWN-REGULATOR	AZD8055	mTOR;	Selleck-known kinase inhibitors
41	65.4914	79.2824	5.71701	10.0707	OPP DOWN-REGULATOR	GDC-0349	mTOR;	Selleck-known kinase inhibitors
42	64.7529	75.8428	9.55118	10.7674	OPP DOWN-REGULATOR	INK 128 (MLN0128)	mTOR;INK 128 is a potent and selective mTOR inhibitor with IC50 of 1 nM.	Selleck tool compounds
43	59.5905	76.7354	5.55757	16.9778	OPP DOWN-REGULATOR	VS-5584 (SB2343)	PI3K;	Selleck-known kinase inhibitors
44	57.0588	76.1445	4.58616	10.7538	OPP DOWN-REGULATOR	AZD2014	mTOR;	Selleck-known kinase inhibitors
45	56.7854	90.0255	6.84399	13.2882	OPP DOWN-REGULATOR	PFI-1	Epigenetic Reader Domain;PFI-1 is a selective BET (bromodomain-containing protein) inhibitor for BRD4 with IC50 of 0.22 ?M.	Selleck tool compounds
46	52.4807	77.5093	9.09972	16.6643	OPP DOWN-REGULATOR	Torkinib (PP242)	mTOR;	Selleck-known kinase inhibitors
47	50.7336	74.7685	3.55503	9.05822	OPP DOWN-REGULATOR	Apitolisib (GDC-0980, RG7422)	mTOR, PI3K;	Selleck-known kinase inhibitors
48	42.2358	76.4016	6.76752	10.9083	OPP DOWN-REGULATOR	INK 128 (MLN0128)	mTOR ;	Selleck-known kinase inhibitors
