# Supplementary material for: A chemical screen for modulators of mRNA translation identifies a distinct mechanism of toxicity for sphingosine kinase inhibitors
Source: PLoS Biol. 2021 May 25;19(5):e3001263. doi: 10.1371/journal.pbio.3001263 (PMC8183993; doi:10.1371/journal.pbio.3001263)
Supplement: S3 Table — (XLSX) [file pbio.3001263.s007.xlsx]

## Sheet: TABLE S3
Table S2. Results of the validation chemical screens.
Mean OPP Intensity	Mean HPG Intensity		Mean nuclei count_OPP	Mean nuclei count_HPG		CV% Mean OPP Intensity	CV% Mean HPG Intensity		CV% Mean nuclei count_OPP	CV% Mean nuclei count_HPG		Name	Concentration (mM)	Therapeutic class	Library	Validated hits in U2-OS cells exposed for 24h to compounds
109.209	107.7		89.8038	95.2652		5.65047	12.6241		22.5187	18.4417		Acitretin	3	Dermatology	Prestwick
107.307	99.846		91.3833	91.7795		4.0374	16.0105		13.729	29.5085		Acitretin	1	Dermatology	Prestwick
108.952	87.0415		94.202	95.7254		6.07587	4.72212		17.6357	19.3622		Acitretin	10	Dermatology	Prestwick
83.8715	134.683		95.3935	96.2897		6.69573	7.12771		8.19335	9.96259		Apicidin	3	HDAC Inhibitor	Selleck tool compounds
92.2436	131.654		106.032	108.026		6.33793	3.98651		8.25717	13.8259		Apicidin	1	HDAC Inhibitor	Selleck tool compounds
55.7951	84.9842		91.665	88.0267		12.0608	10.285		8.70423	15.4955		Apicidin	10	HDAC Inhibitor	Selleck tool compounds
60.2525	44.0878		72.7823	80.6857		67.6509	8.9084		40.767	8.98579		Apitolisib (GDC-0980, RG7422)	1	mTOR, PI3K	Selleck-known kinase inhibitors	Down-Regulator
35.3575	41.4187		73.3041	75.0383		9.25942	6.06032		16.6897	9.51677		Apitolisib (GDC-0980, RG7422)	10	mTOR, PI3K	Selleck-known kinase inhibitors
35.7759	40.7494		76.8577	76.284		10.2331	8.59395		9.76735	15.9104		Apitolisib (GDC-0980, RG7422)	3	mTOR, PI3K	Selleck-known kinase inhibitors
119.899	121.62		100.179	98.2956		4.9817	4.19222		10.6422	9.9288		ARC 239 dihydrochloride	10	α2B antagonist	Tocris mini	Up-Regulator
116.986	115.583		100.856	100.546		3.19758	5.02681		10.2319	9.47103		ARC 239 dihydrochloride	3	α2B antagonist	Tocris mini
100.312	101.772		98.8139	106.092		5.34381	4.30401		14.6258	3.60794		ARC 239 dihydrochloride	1	α2B antagonist	Tocris mini
57.6074	44.3041		85.3928	84.1467		8.80519	8.26139		9.74113	6.39183		AZD2014	1	mTOR	Selleck-known kinase inhibitors	Down-Regulator
36.3413	36.7151		79.3931	77.9564		4.91089	8.43941		8.48687	5.98007		AZD2014	3	mTOR	Selleck-known kinase inhibitors
35.6488	34.8171		72.211	75.0213		8.23838	7.93396		6.99676	6.32925		AZD2014	10	mTOR	Selleck-known kinase inhibitors
132.751	85.1973		77.9268	80.3435		2.86929	12.7113		10.5919	12.8249		Bazedoxifene HCl	10	Estrogen/progestogen Receptor	Selleck tool compounds
120.535	84.878		86.525	98.4641		5.83558	4.5727		12.8079	8.98714		Bazedoxifene HCl	3	Estrogen/progestogen Receptor	Selleck tool compounds
109.109	84.1395		96.849	102.927		2.52245	3.23808		7.91894	6.31194		Bazedoxifene HCl	1	Estrogen/progestogen Receptor	Selleck tool compounds
136.029	122.582		93.2712	86.6952		4.32313	5.66505		8.4722	19.3199		Clomiphene citrate (Z,E)	10	Endocrinology	Prestwick	Up-Regulator
124.084	114.605		98.5909	95.2533		4.96841	3.80764		19.7741	21.165		Clomiphene citrate (Z,E)	3	Endocrinology	Prestwick
115.538	90.2296		88.0311	91.3014		6.56671	9.13873		18.3487	22.9722		Clomiphene citrate (Z,E)	1	Endocrinology	Prestwick
114.148	106.328		103.723	103.975		1.92274	3.71825		9.89047	10.1212		Dabrafenib (GSK2118436)	10	Raf	Selleck-known kinase inhibitors
101.963	50.8297		100.669	96.5533		3.2713	5.12619		11.1553	6.64348		Dabrafenib (GSK2118436)	1	Raf	Selleck-known kinase inhibitors
97.2472	48.0023		102.153	100.041		3.50294	4.18224		6.63159	6.32431		Dabrafenib (GSK2118436)	3	Raf	Selleck-known kinase inhibitors
106.525	98.1411		97.1194	101.566		3.6474	7.02712		9.43927	8.82311		Fenretinide	1	Synthetic retinoid. Potent anticancer agent	Tocris mini
117.123	96.7079		87.944	86.7189		2.75838	9.9326		21.2327	15.2027		Fenretinide	10	Synthetic retinoid. Potent anticancer agent	Tocris mini
109.304	93.5333		96.5425	93.8959		3.77976	7.7801		13.244	13.2042		Fenretinide	3	Synthetic retinoid. Potent anticancer agent	Tocris mini
133.975	132.931		93.2824	99.9489		4.71685	7.05007		18.6256	14.5224		FK-506 (Tacrolimus)	10	;An immunosuppressive agent and macrolide antibiotic.	Selleck tool compounds	Up-Regulator
122.757	124.836		100.195	98.7039		3.38912	6.70975		14.4192	7.80754		FK-506 (Tacrolimus)	3	;An immunosuppressive agent and macrolide antibiotic.	Selleck tool compounds
115.447	121.289		98.6537	102.434		4.34011	8.92785		12.3409	9.26065		FK-506 (Tacrolimus)	1	;An immunosuppressive agent and macrolide antibiotic.	Selleck tool compounds
123.216	124.899		96.3857	101.283		2.36132	7.83711		16.1367	24.6317		Fulvestrant	3	Endocrinology	Prestwick
114.702	118.365		98.7126	97.011		3.2379	6.28774		13.8389	23.1158		Fulvestrant	1	Endocrinology	Prestwick
115.045	114.569		93.7935	89.1011		8.8078	4.963		29.7113	24.7032		Fulvestrant	10	Endocrinology	Prestwick
111.646	91.1572		97.7128	102.961		6.11529	8.4363		10.7618	12.2052		Gedunin	1	Hsp90 inhibitor; anticancer and antimalarial activity	Tocris mini
114.302	88.7186		96.4313	101.197		3.12585	3.87071		9.36469	9.64122		Gedunin	3	Hsp90 inhibitor; anticancer and antimalarial activity	Tocris mini
115.053	66.3364		95.8516	94.7484		2.71402	3.60621		12.4172	7.3153		Gedunin	10	Hsp90 inhibitor; anticancer and antimalarial activity	Tocris mini
97.5469	76.3717		82.6189	76.3931		2.50481	7.13759		6.03622	11.9742		GSK 269962	10	ROCK-1/-2 Inhibitor	Selleck tool compounds
97.0662	73.0574		102.23	98.9716		4.58847	7.77058		8.37516	9.6959		GSK 269962	1	ROCK-1/-2 Inhibitor	Selleck tool compounds
97.4644	71.8399		101.151	96.3029		5.96832	8.37336		8.94707	11.2219		GSK 269962	3	ROCK-1/-2 Inhibitor	Selleck tool compounds
131.019	121.396		95.8559	92.4067		1.89021	8.82852		14.779	16.3427		Imatinib (STI571)	10	PDGFR, c-Kit, Bcr-Abl;	Selleck-known kinase inhibitors	Up-Regulator
121.664	110.508		97.6743	97.6598		1.64628	3.00748		10.2565	9.86157		Imatinib (STI571)	3	PDGFR, c-Kit, Bcr-Abl;	Selleck-known kinase inhibitors
113.462	91.5347		97.6403	102.025		3.34539	2.10712		11.7929	8.7254		Imatinib (STI571)	1	PDGFR, c-Kit, Bcr-Abl;	Selleck-known kinase inhibitors
28.1611	32.9096		79.194	75.9896		8.4502	11.1474		10.8303	10.1074		INK 128 (MLN0128)	1	mTOR	Selleck-known kinase inhibitors	Down-Regulator
29.1632	29.3666		68.7526	80.5858		17.4318	14.1258		7.98443	7.84188		INK 128 (MLN0128)	3	mTOR	Selleck-known kinase inhibitors
29.9518	28.2277		69.7543	72.7878		9.96168	16.8848		5.43201	7.7128		INK 128 (MLN0128)	10	mTOR	Selleck-known kinase inhibitors
127.139	132.898		94.0901	93.9436		1.78147	5.25183		15.4184	12.3761		JNK Inhibitor V	3	JNK Inhibitor	Selleck tool compounds	Up-Regulator
121.672	122.414		104.318	104.718		3.62944	6.33089		10.8769	9.16498		JNK Inhibitor V	1	JNK Inhibitor	Selleck tool compounds
109.814	85.5304		79.8644	76.9573		1.6868	9.22334		12.6755	8.50137		JNK Inhibitor V	10	JNK Inhibitor	Selleck tool compounds
102.92	70.1519		96.9045	98.6535		2.84973	6.83366		7.16994	6.68042		KU-60019	1	ATM	Selleck-known kinase inhibitors
108.052	64.9387		87.9506	89.5372		3.45597	5.44891		7.47286	6.79019		KU-60019	3	ATM	Selleck-known kinase inhibitors
101.716	54.9618		92.2724	81.5584		11.6618	16.0185		8.10103	11.6509		KU-60019	10	ATM	Selleck-known kinase inhibitors
111.921	95.0043		96.6387	100.82		3.20184	4.43148		5.51522	5.77579		Nilotinib (AMN-107)	1	Bcr-Abl	Selleck-known kinase inhibitors
120.302	93.4607		94.1577	91.3494		2.55057	11.1122		12.8963	7.14393		Nilotinib (AMN-107)	3	Bcr-Abl	Selleck-known kinase inhibitors
115.622	92.4628		80.1836	98.4853		25.4189	4.4731		41.0141	6.94761		Nilotinib (AMN-107)	10	Bcr-Abl	Selleck-known kinase inhibitors
115.402	104.221		98.3334	90.6976		2.77311	7.46629		11.0658	12.4632		NTNCB hydrochloride	3	Potent and selective non-peptidic NPY Y5 antagonist	Tocris mini
106.215	98.0037		101.094	95.7666		3.0035	5.09293		12.8534	6.95838		NTNCB hydrochloride	1	Potent and selective non-peptidic NPY Y5 antagonist	Tocris mini
109.979	56.8439		74.3621	87.5766		4.27496	12.7998		23.8776	10.9828		NTNCB hydrochloride	10	Potent and selective non-peptidic NPY Y5 antagonist	Tocris mini
106.978	74.8365		87.4467	89.5105		4.27609	2.87089		11.672	10.6211		NU7441(KU-57788)	3	DNA-PK, PI3K	Selleck-known kinase inhibitors
92.6246	66.6805		97.4085	96.7895		3.17354	5.4892		8.79451	10.5696		NU7441(KU-57788)	1	DNA-PK, PI3K	Selleck-known kinase inhibitors
104.074	61.8185		89.1464	79.5605		2.64793	9.6805		4.73784	7.98451		NU7441(KU-57788)	10	DNA-PK, PI3K	Selleck-known kinase inhibitors
124.049	137.939		89.8126	88.4612		3.94483	8.79854		16.3841	10.3595		NVP-BVU972	10	c-Met	Selleck-known kinase inhibitors	Up-Regulator
107.228	132.255		79.6566	85.4853		3.37222	10.728		9.43389	11.316		NVP-BVU972	3	c-Met	Selleck-known kinase inhibitors
90.9788	113.96		104.076	107.122		6.33506	5.28863		9.04606	8.0539		NVP-BVU972	1	c-Met	Selleck-known kinase inhibitors
99.2879	93.915		98.0488	96.8925		2.0023	6.41353		9.33344	5.59619		OSI-930	1	c-Kit, VEGFR	Selleck-known kinase inhibitors
100.523	92.7023		89.7461	98.1439		4.26492	6.71026		8.2333	10.0948		OSI-930	3	c-Kit, VEGFR	Selleck-known kinase inhibitors
113.556	64.1718		91.2144	92.0057		6.1036	12.37		6.46196	7.58688		OSI-930	10	c-Kit, VEGFR	Selleck-known kinase inhibitors
111.376	97.0885		104.001	101.547		4.48598	7.58969		5.78359	9.87585		PF-543	1	S1P Receptor	Selleck-known kinase inhibitors
130.504	89.6311		94.2885	92.2146		2.5201	4.65171		12.6372	4.15764		PF-543	10	S1P Receptor	Selleck-known kinase inhibitors
116.993	81.8871		98.877	99.2369		3.76612	6.89148		7.1136	8.69008		PF-543	3	S1P Receptor	Selleck-known kinase inhibitors
83.3741	95.7008		99.5039	102.919		8.42366	5.75156		14.4382	8.65262		PFI-1	1	Epigenetic Reader Domain	Selleck tool compounds
56.2146	93.2117		105.554	101.193		4.77191	5.8618		11.7922	6.12425		PFI-1	3	Epigenetic Reader Domain	Selleck tool compounds
45.8728	87.0412		106.302	101.095		7.26787	4.90155		6.03543	6.46349		PFI-1	10	Epigenetic Reader Domain	Selleck tool compounds
92.0572	73.4522		101.349	107.574		5.92277	4.06931		8.22988	12.7564		PI 828	1	PI 3-kinase inhibitor, more potent than LY 294002 (Cat. No. 1130)	Tocris mini	Down-Regulator
83.1141	64.3208		89.8133	94.5708		3.31097	4.52755		6.38729	14.9944		PI 828	3	PI 3-kinase inhibitor, more potent than LY 294002 (Cat. No. 1130)	Tocris mini
54.0739	41.5353		81.8578	85.1747		7.04949	6.76143		6.26709	12.4897		PI 828	10	PI 3-kinase inhibitor, more potent than LY 294002 (Cat. No. 1130)	Tocris mini
122.632	112.882		106.072	101.469		4.4253	9.70564		8.08938	8.9905		Pimecrolimus	3	Others	Selleck tool compounds
125.238	108.09		101.394	102.613		3.93012	7.34319		5.39278	4.37687		Pimecrolimus	1	Others	Selleck tool compounds
124.441	99.5811		95.5103	92.516		4.51897	5.60534		3.89601	8.96179		Pimecrolimus	10	Others	Selleck tool compounds
121.723	83.3635		97.5354	106.139		2.08881	4.33148		10.9869	12.3255		RS 39604 hydrochloride	3	5-HT4 antagonist	Tocris mini
120.634	82.2153		95.0703	99.9958		3.50075	11.3961		13.044	9.6617		RS 39604 hydrochloride	1	5-HT4 antagonist	Tocris mini
119.933	58.1132		79.8134	90.0993		10.6828	9.42255		11.3829	9.38116		RS 39604 hydrochloride	10	5-HT4 antagonist	Tocris mini
116.694	97.5099		102.059	101.711		1.42656	6.36911		11.9511	13.5114		SANT-2	1	Inhibitor of hedgehog (Hh) signaling; antagonizes smoothened activity	Tocris mini
113.846	92.7408		109.336	105.312		4.68697	5.44533		8.58347	8.83133		SANT-2	3	Inhibitor of hedgehog (Hh) signaling; antagonizes smoothened activity	Tocris mini
120.824	74.0992		103.706	97.4844		2.82822	1.78495		16.264	8.79588		SANT-2	10	Inhibitor of hedgehog (Hh) signaling; antagonizes smoothened activity	Tocris mini
112.476	98.3488		93.9467	95.0094		4.72014	5.74655		16.0688	12.6294		SB 228357	3	5-HT2C/2B antagonist/inverse agonist	Tocris mini
101.665	95.0638		96.8915	95.9369		3.1096	6.81782		15.0332	22.3312		SB 228357	1	5-HT2C/2B antagonist/inverse agonist	Tocris mini
116.783	74.2689		88.3826	88.9853		4.62382	10.6263		19.7971	16.6251		SB 228357	10	5-HT2C/2B antagonist/inverse agonist	Tocris mini
106.478	107.268		104.812	107.084		5.28463	6.37493		10.2872	5.96564		SecinH3	1	GDP/GTP Exchange Factor Inhibitor	Selleck tool compounds
116.59	100.234		105.047	96.8464		4.9374	4.79009		9.13139	8.82776		SecinH3	3	GDP/GTP Exchange Factor Inhibitor	Selleck tool compounds
121.216	93.3052		98.9378	100.407		2.32958	6.95205		3.254	6.42513		SecinH3	10	GDP/GTP Exchange Factor Inhibitor	Selleck tool compounds
90.9754	92.5524		88.5121	98.9536		5.33725	5.08433		10.2635	7.7926		SKI II	1	S1P Receptor	Selleck-known kinase inhibitors	Down-Regulator
83.4497	79.2623		85.2668	88.8917		6.73783	4.53859		11.1055	9.91494		SKI II	3	S1P Receptor	Selleck-known kinase inhibitors
69.4929	55.668		75.1534	72.5692		5.06344	6.33769		18.0383	16.8736		SKI II	10	S1P Receptor	Selleck-known kinase inhibitors
107.907	113.553		100.814	98.3353		4.27774	5.97543		9.40544	7.23159		Tie2 kinase inhibitor	3	Tie-2	Selleck-known kinase inhibitors
116.715	106.203		91.7462	97.9348		3.70313	6.10606		17.5364	15.9228		Tie2 kinase inhibitor	10	Tie-2	Selleck-known kinase inhibitors
99.7288	100.244		103.078	105.741		2.42796	6.3038		13.5517	9.56184		Tie2 kinase inhibitor	1	Tie-2	Selleck-known kinase inhibitors
58.4405	42.9056		96.0259	96.589		6.30001	7.68358		11.1132	9.99884		Torkinib (PP242)	1	mTOR	Selleck-known kinase inhibitors	Down-Regulator
37.361	32.7289		81.7459	82.9526		16.29	12.5091		12.2059	7.59857		Torkinib (PP242)	3	mTOR	Selleck-known kinase inhibitors
27.2767	30.8531		74.7057	76.5944		17.0651	12.9297		8.78616	3.08278		Torkinib (PP242)	10	mTOR	Selleck-known kinase inhibitors
103.324	94.7477		83.7308	84.6368		1.77572	5.9606		14.1607	7.65127		Triciribine (Triciribine phosphate)	10	Akt	Selleck-known kinase inhibitors
108.596	92.18		91.9976	87.1588		4.85666	7.66801		10.499	8.48665		Triciribine (Triciribine phosphate)	1	Akt	Selleck-known kinase inhibitors
98.6139	90.604		90.4435	93.0234		4.92875	8.45981		6.65768	4.59495		Triciribine (Triciribine phosphate)	3	Akt	Selleck-known kinase inhibitors
97.2188	93.4099		100.749	102.041		2.21807	5.63658		16.0461	14.5722		U83836E·2HCl	3	Antioxidant Lazaroid	Enzo
98.2299	90.245		95.4093	94.8607		2.19969	8.79685		13.6645	14.3917		U83836E·2HCl	1	Antioxidant Lazaroid	Enzo
110.534	87.1207		102.294	97.9972		2.64736	8.36828		13.674	12.1661		U83836E·2HCl	10	Antioxidant Lazaroid	Enzo
118.68	119.482		93.6234	94.6702		2.69438	6.01498		17.7478	17.2055		UNC1999	3	NA	SGC Bromodomains	Up-Regulator
108.095	110.801		89.3048	93.7275		4.46557	6.96749		20.8385	15.4903		UNC1999	1	NA	SGC Bromodomains
121.586	77.0583		73.8878	80.5788		5.26828	7.90262		22.89	24.3568		UNC1999	10	NA	SGC Bromodomains
70.9263	115.614		88.2143	96.1569		6.47796	4.78279		16.3499	20.6427		VU 0361737	10	Selective positive allosteric modulator at mGlu4	Tocris mini
79.5992	113.136		90.9571	94.953		3.66028	9.89105		21.21	13.1227		VU 0361737	3	Selective positive allosteric modulator at mGlu4	Tocris mini
83.7858	106.176		104.856	102.544		5.36682	7.35542		18.1833	11.2495		VU 0361737	1	Selective positive allosteric modulator at mGlu4	Tocris mini
13.3489	29.4028		103.147	101.63		20.0479	31.5058		10.0318	11.1539		CHX		CHX	CHX
39.795	64.6849		68.7973	72.1642		8.98921	13.4698		12.593	11.926		Torin		Torin 2	Torin 2
100	100		100	100		6.42038	16.4257		12.0778	12.3083		DMSO		DMSO	DMSO
