# Supplementary material for: A chemical screen for modulators of mRNA translation identifies a distinct mechanism of toxicity for sphingosine kinase inhibitors
Source: PLoS Biol. 2021 May 25;19(5):e3001263. doi: 10.1371/journal.pbio.3001263 (PMC8183993; doi:10.1371/journal.pbio.3001263)
Supplement: S1 Data — (XLSX) [file pbio.3001263.s008.xlsx]

## Sheet: Fig 1C
Data Fig 1C
	OPP total mean intensity (a.u.)			OPP cytoplasmic mean intensity (a.u.)
	DMSO	Torin 2	CHX	DMSO	Torin 2	CHX
	93.5038	47.9812	8.21595	63.3931	37.0081	6.4717
	107.457	51.7989	9.54223	71.9687	39.6673	7.27191
	99.0397	46.539	8.78619	67.1261	36.6712	6.84627

## Sheet: Fig 1E
Data Fig 1E
All data related to the primary screen can be found in S1 Table
		OPP mean intensity (a.u.)
	Rank	Up-Regulators	CHX	NegC	Torin 2	Sample	Down-Regulators
	1	149.2
	3	135.038
	4	132.66
	5	130.613
	6	130.447
	7	129.359
	8	128.646
	9	128.625
	10	128.372
	12	126.626
	14	125.45
	16	124.149
	18	123.114
	27	121.934
	28	121.885
	29	121.805
	30	121.686
	33	121.289
	37	120.842
	38	120.776
	45	119.616
	46	119.499
	49	118.972
	56	118.097
	57	118.035
	60	117.795
	63	117.576
	77	117.145
	81	116.726
	82	116.667
	85	116.519
	88	116.437
	97	116.022
	100	115.949
	101	115.949
	104	115.858
	105	115.74
	110	115.519
	111	115.518
	118	115.32
	122	114.901
	125	114.842
	126	114.739
	134	114.439
	136	114.391
	139	114.287
	145	114.183
	154	113.952
	171	113.323
	194	112.795
	209	112.298
	307	110.314
	312	110.204
	319	110.115
	2785		85.8631
	2803		83.6425
	2859		47.4316
	2861		40.825
	2862		37.7305
	2863		37.668
	2864		37.4259
	2865		31.5246
	2866		24.5717
	2867		22.165
	2868		19.9381
	2869		16.7563
	2870		16.1422
	2871		15.3464
	1740			100
	1741			100
	1742			100
	1743			100
	1744			100
	1745			100
	1746			100
	1747			100
	1748			100
	1749			100
	1750			100
	1751			100
	1752			100
	1754			100
	1755			100
	2730				89.473
	2779				86.2776
	2788				85.7184
	2831				76.4822
	2832				76.3426
	2834				75.5354
	2838				71.178
	2839				71.0487
	2840				68.8764
	2848				62.7079
	2849				60.2255
	2850				59.961
	2855				56.7736
	2856				54.2493
	2					138.702
	11					127.239
	13					125.927
	15					124.171
	17					123.27
	19					123.102
	20					122.975
	21					122.786
	22					122.773
	23					122.713
	24					122.37
	25					122.325
	26					121.959
	31					121.398
	32					121.356
	34					121.167
	35					121.035
	36					120.879
	39					120.713
	40					120.526
	41					120.462
	42					120.172
	43					119.97
	44					119.906
	47					119.124
	48					119.031
	50					118.602
	51					118.496
	52					118.439
	53					118.381
	54					118.33
	55					118.209
	58					117.959
	59					117.925
	61					117.749
	62					117.587
	64					117.501
	65					117.487
	66					117.434
	67					117.413
	68					117.408
	69					117.4
	70					117.372
	71					117.37
	72					117.32
	73					117.272
	74					117.256
	75					117.25
	76					117.154
	78					117.117
	79					117.003
	80					116.926
	83					116.66
	84					116.536
	86					116.461
	87					116.458
	89					116.376
	90					116.301
	91					116.27
	92					116.263
	93					116.233
	94					116.128
	95					116.075
	96					116.041
	98					116.014
	99					115.961
	102					115.942
	103					115.861
	106					115.736
	107					115.707
	108					115.597
	109					115.592
	112					115.503
	113					115.496
	114					115.465
	115					115.416
	116					115.354
	117					115.321
	119					115.307
	120					115.271
	121					115.194
	123					114.896
	124					114.853
	127					114.729
	128					114.646
	129					114.633
	130					114.587
	131					114.521
	132					114.489
	133					114.444
	135					114.435
	137					114.363
	138					114.325
	140					114.282
	141					114.252
	142					114.249
	143					114.247
	144					114.24
	146					114.165
	147					114.139
	148					114.131
	149					114.105
	150					114.091
	151					114.042
	152					114.019
	153					113.969
	155					113.88
	156					113.838
	157					113.811
	158					113.781
	159					113.778
	160					113.669
	161					113.625
	162					113.612
	163					113.599
	164					113.597
	165					113.582
	166					113.545
	167					113.54
	168					113.512
	169					113.501
	170					113.348
	172					113.308
	173					113.308
	174					113.269
	175					113.231
	176					113.22
	177					113.179
	178					113.156
	179					113.152
	180					113.147
	181					113.033
	182					113.02
	183					112.994
	184					112.961
	185					112.95
	186					112.935
	187					112.907
	188					112.899
	189					112.883
	190					112.858
	191					112.839
	192					112.827
	193					112.812
	195					112.784
	196					112.782
	197					112.757
	198					112.732
	199					112.67
	200					112.618
	201					112.618
	202					112.561
	203					112.489
	204					112.471
	205					112.463
	206					112.364
	207					112.343
	208					112.313
	210					112.285
	211					112.266
	212					112.233
	213					112.221
	214					112.156
	215					112.15
	216					112.149
	217					112.142
	218					112.076
	219					112.06
	220					112.057
	221					112.055
	222					112.049
	223					112.035
	224					112.031
	225					112.019
	226					111.995
	227					111.976
	228					111.971
	229					111.967
	230					111.958
	231					111.919
	232					111.907
	233					111.896
	234					111.874
	235					111.811
	236					111.793
	237					111.73
	238					111.72
	239					111.709
	240					111.68
	241					111.678
	242					111.647
	243					111.637
	244					111.579
	245					111.569
	246					111.524
	247					111.502
	248					111.458
	249					111.451
	250					111.445
	251					111.427
	252					111.38
	253					111.374
	254					111.373
	255					111.35
	256					111.326
	257					111.312
	258					111.298
	259					111.282
	260					111.269
	261					111.199
	262					111.161
	263					111.119
	264					111.081
	265					111.033
	266					111.029
	267					111.006
	268					110.999
	269					110.989
	270					110.983
	271					110.981
	272					110.964
	273					110.961
	274					110.957
	275					110.95
	276					110.949
	277					110.946
	278					110.939
	279					110.918
	280					110.905
	281					110.871
	282					110.847
	283					110.803
	284					110.732
	285					110.725
	286					110.611
	287					110.583
	288					110.567
	289					110.558
	290					110.536
	291					110.53
	292					110.529
	293					110.499
	294					110.494
	295					110.484
	296					110.468
	297					110.454
	298					110.443
	299					110.439
	300					110.432
	301					110.426
	302					110.403
	303					110.395
	304					110.382
	305					110.38
	306					110.353
	308					110.299
	309					110.292
	310					110.231
	311					110.217
	313					110.18
	314					110.176
	315					110.175
	316					110.15
	317					110.134
	318					110.131
	320					110.113
	321					110.089
	322					110.066
	323					110.06
	324					110.052
	325					110.044
	326					110.017
	327					109.973
	328					109.97
	329					109.942
	330					109.882
	331					109.867
	332					109.856
	333					109.83
	334					109.811
	335					109.799
	336					109.78
	337					109.766
	338					109.756
	339					109.725
	340					109.702
	341					109.679
	342					109.645
	343					109.641
	344					109.638
	345					109.621
	346					109.621
	347					109.608
	348					109.6
	349					109.577
	350					109.577
	351					109.549
	352					109.548
	353					109.536
	354					109.513
	355					109.488
	356					109.486
	357					109.478
	358					109.477
	359					109.47
	360					109.403
	361					109.341
	362					109.336
	363					109.322
	364					109.321
	365					109.296
	366					109.294
	367					109.293
	368					109.243
	369					109.234
	370					109.23
	371					109.201
	372					109.17
	373					109.167
	374					109.161
	375					109.157
	376					109.15
	377					109.144
	378					109.142
	379					109.141
	380					109.125
	381					109.085
	382					109.064
	383					109.02
	384					109.019
	385					109.01
	386					108.988
	387					108.987
	388					108.923
	389					108.88
	390					108.85
	391					108.845
	392					108.838
	393					108.828
	394					108.818
	395					108.816
	396					108.796
	397					108.794
	398					108.784
	399					108.782
	400					108.767
	401					108.766
	402					108.755
	403					108.749
	404					108.747
	405					108.744
	406					108.736
	407					108.733
	408					108.708
	409					108.665
	410					108.661
	411					108.656
	412					108.647
	413					108.641
	414					108.635
	415					108.62
	416					108.619
	417					108.607
	418					108.606
	419					108.605
	420					108.605
	421					108.593
	422					108.555
	423					108.547
	424					108.539
	425					108.515
	426					108.508
	427					108.507
	428					108.496
	429					108.489
	430					108.489
	431					108.442
	432					108.434
	433					108.417
	434					108.414
	435					108.395
	436					108.369
	437					108.346
	438					108.337
	439					108.322
	440					108.321
	441					108.319
	442					108.278
	443					108.251
	444					108.242
	445					108.236
	446					108.233
	447					108.232
	448					108.216
	449					108.214
	450					108.188
	451					108.171
	452					108.162
	453					108.151
	454					108.079
	455					108.043
	456					108.042
	457					108.035
	458					108.035
	459					108.023
	460					108.02
	461					108.015
	462					108.002
	463					107.993
	464					107.981
	465					107.968
	466					107.966
	467					107.951
	468					107.95
	469					107.907
	470					107.883
	471					107.877
	472					107.868
	473					107.852
	474					107.845
	475					107.838
	476					107.787
	477					107.778
	478					107.759
	479					107.752
	480					107.752
	481					107.746
	482					107.734
	483					107.728
	484					107.714
	485					107.708
	486					107.706
	487					107.696
	488					107.679
	489					107.674
	490					107.668
	491					107.664
	492					107.6
	493					107.583
	494					107.571
	495					107.564
	496					107.536
	497					107.534
	498					107.523
	499					107.513
	500					107.505
	501					107.488
	502					107.479
	503					107.474
	504					107.474
	505					107.469
	506					107.448
	507					107.444
	508					107.433
	509					107.431
	510					107.409
	511					107.404
	512					107.398
	513					107.387
	514					107.369
	515					107.359
	516					107.358
	517					107.347
	518					107.336
	519					107.328
	520					107.327
	521					107.306
	522					107.284
	523					107.281
	524					107.279
	525					107.263
	526					107.255
	527					107.252
	528					107.222
	529					107.219
	530					107.21
	531					107.197
	532					107.178
	533					107.16
	534					107.147
	535					107.137
	536					107.136
	537					107.108
	538					107.098
	539					107.096
	540					107.09
	541					107.086
	542					107.083
	543					107.071
	544					107.064
	545					107.06
	546					107.057
	547					107.055
	548					107.05
	549					107.047
	550					107.044
	551					107.029
	552					107.023
	553					107.011
	554					107.008
	555					107.005
	556					106.996
	557					106.974
	558					106.967
	559					106.951
	560					106.947
	561					106.929
	562					106.928
	563					106.9
	564					106.898
	565					106.888
	566					106.879
	567					106.871
	568					106.853
	569					106.847
	570					106.846
	571					106.841
	572					106.839
	573					106.838
	574					106.823
	575					106.805
	576					106.791
	577					106.786
	578					106.725
	579					106.711
	580					106.703
	581					106.703
	582					106.699
	583					106.688
	584					106.684
	585					106.673
	586					106.656
	587					106.649
	588					106.645
	589					106.62
	590					106.612
	591					106.587
	592					106.573
	593					106.562
	594					106.557
	595					106.545
	596					106.544
	597					106.541
	598					106.541
	599					106.539
	600					106.536
	601					106.528
	602					106.526
	603					106.52
	604					106.518
	605					106.511
	606					106.5
	607					106.5
	608					106.496
	609					106.485
	610					106.483
	611					106.476
	612					106.469
	613					106.462
	614					106.459
	615					106.459
	616					106.443
	617					106.44
	618					106.435
	619					106.423
	620					106.409
	621					106.407
	622					106.405
	623					106.385
	624					106.363
	625					106.361
	626					106.353
	627					106.35
	628					106.349
	629					106.348
	630					106.334
	631					106.318
	632					106.292
	633					106.292
	634					106.285
	635					106.27
	636					106.244
	637					106.237
	638					106.201
	639					106.19
	640					106.189
	641					106.182
	642					106.181
	643					106.178
	644					106.172
	645					106.163
	646					106.15
	647					106.146
	648					106.138
	649					106.137
	650					106.105
	651					106.103
	652					106.1
	653					106.087
	654					106.083
	655					106.08
	656					106.079
	657					106.053
	658					106.048
	659					106.039
	660					106.031
	661					106.031
	662					106.024
	663					106.022
	664					106.016
	665					106.001
	666					105.992
	667					105.988
	668					105.985
	669					105.984
	670					105.973
	671					105.972
	672					105.953
	673					105.941
	674					105.935
	675					105.922
	676					105.918
	677					105.905
	678					105.901
	679					105.88
	680					105.867
	681					105.865
	682					105.845
	683					105.841
	684					105.827
	685					105.826
	686					105.825
	687					105.807
	688					105.784
	689					105.776
	690					105.772
	691					105.764
	692					105.761
	693					105.761
	694					105.752
	695					105.75
	696					105.748
	697					105.742
	698					105.721
	699					105.699
	700					105.699
	701					105.699
	702					105.697
	703					105.689
	704					105.674
	705					105.665
	706					105.643
	707					105.632
	708					105.632
	709					105.622
	710					105.62
	711					105.61
	712					105.587
	713					105.574
	714					105.571
	715					105.56
	716					105.56
	717					105.556
	718					105.551
	719					105.547
	720					105.545
	721					105.521
	722					105.517
	723					105.516
	724					105.514
	725					105.503
	726					105.497
	727					105.442
	728					105.437
	729					105.424
	730					105.412
	731					105.411
	732					105.402
	733					105.393
	734					105.378
	735					105.373
	736					105.361
	737					105.36
	738					105.358
	739					105.358
	740					105.356
	741					105.352
	742					105.351
	743					105.335
	744					105.323
	745					105.319
	746					105.318
	747					105.302
	748					105.293
	749					105.291
	750					105.279
	751					105.277
	752					105.275
	753					105.272
	754					105.256
	755					105.231
	756					105.222
	757					105.222
	758					105.216
	759					105.215
	760					105.215
	761					105.212
	762					105.21
	763					105.202
	764					105.192
	765					105.19
	766					105.187
	767					105.177
	768					105.171
	769					105.165
	770					105.163
	771					105.158
	772					105.127
	773					105.125
	774					105.123
	775					105.107
	776					105.093
	777					105.091
	778					105.088
	779					105.06
	780					105.039
	781					105.028
	782					105.027
	783					105.025
	784					105.016
	785					105.009
	786					105.005
	787					104.993
	788					104.987
	789					104.985
	790					104.978
	791					104.974
	792					104.972
	793					104.967
	794					104.966
	795					104.952
	796					104.945
	797					104.94
	798					104.938
	799					104.935
	800					104.935
	801					104.922
	802					104.918
	803					104.91
	804					104.909
	805					104.899
	806					104.89
	807					104.889
	808					104.886
	809					104.877
	810					104.872
	811					104.854
	812					104.852
	813					104.849
	814					104.833
	815					104.832
	816					104.828
	817					104.818
	818					104.807
	819					104.794
	820					104.79
	821					104.776
	822					104.774
	823					104.762
	824					104.758
	825					104.756
	826					104.751
	827					104.745
	828					104.744
	829					104.743
	830					104.735
	831					104.735
	832					104.732
	833					104.729
	834					104.728
	835					104.722
	836					104.716
	837					104.698
	838					104.697
	839					104.696
	840					104.681
	841					104.68
	842					104.676
	843					104.673
	844					104.67
	845					104.668
	846					104.664
	847					104.661
	848					104.661
	849					104.657
	850					104.647
	851					104.643
	852					104.639
	853					104.631
	854					104.627
	855					104.619
	856					104.601
	857					104.594
	858					104.592
	859					104.59
	860					104.586
	861					104.579
	862					104.573
	863					104.57
	864					104.559
	865					104.555
	866					104.555
	867					104.551
	868					104.544
	869					104.541
	870					104.523
	871					104.514
	872					104.514
	873					104.509
	874					104.494
	875					104.492
	876					104.488
	877					104.485
	878					104.484
	879					104.479
	880					104.479
	881					104.473
	882					104.43
	883					104.412
	884					104.405
	885					104.4
	886					104.396
	887					104.386
	888					104.385
	889					104.37
	890					104.364
	891					104.353
	892					104.349
	893					104.347
	894					104.345
	895					104.319
	896					104.317
	897					104.313
	898					104.313
	899					104.301
	900					104.279
	901					104.263
	902					104.259
	903					104.253
	904					104.241
	905					104.24
	906					104.237
	907					104.207
	908					104.206
	909					104.203
	910					104.201
	911					104.2
	912					104.197
	913					104.196
	914					104.183
	915					104.173
	916					104.158
	917					104.156
	918					104.155
	919					104.14
	920					104.131
	921					104.123
	922					104.119
	923					104.118
	924					104.114
	925					104.113
	926					104.096
	927					104.094
	928					104.068
	929					104.062
	930					104.056
	931					104.054
	932					104.048
	933					104.043
	934					104.042
	935					104.039
	936					104.014
	937					104.011
	938					104.01
	939					104.003
	940					103.995
	941					103.992
	942					103.979
	943					103.979
	944					103.964
	945					103.958
	946					103.954
	947					103.941
	948					103.928
	949					103.925
	950					103.92
	951					103.915
	952					103.909
	953					103.908
	954					103.902
	955					103.882
	956					103.882
	957					103.882
	958					103.875
	959					103.868
	960					103.868
	961					103.847
	962					103.846
	963					103.84
	964					103.84
	965					103.838
	966					103.825
	967					103.825
	968					103.825
	969					103.823
	970					103.823
	971					103.81
	972					103.81
	973					103.809
	974					103.809
	975					103.805
	976					103.801
	977					103.797
	978					103.791
	979					103.775
	980					103.763
	981					103.756
	982					103.752
	983					103.745
	984					103.745
	985					103.737
	986					103.734
	987					103.733
	988					103.723
	989					103.72
	990					103.717
	991					103.688
	992					103.684
	993					103.683
	994					103.68
	995					103.672
	996					103.67
	997					103.67
	998					103.669
	999					103.65
	1000					103.645
	1001					103.644
	1002					103.643
	1003					103.642
	1004					103.635
	1005					103.629
	1006					103.628
	1007					103.621
	1008					103.62
	1009					103.602
	1010					103.601
	1011					103.6
	1012					103.593
	1013					103.592
	1014					103.591
	1015					103.591
	1016					103.581
	1017					103.569
	1018					103.567
	1019					103.565
	1020					103.563
	1021					103.559
	1022					103.548
	1023					103.547
	1024					103.542
	1025					103.534
	1026					103.532
	1027					103.519
	1028					103.519
	1029					103.519
	1030					103.509
	1031					103.504
	1032					103.503
	1033					103.503
	1034					103.495
	1035					103.485
	1036					103.483
	1037					103.471
	1038					103.462
	1039					103.447
	1040					103.444
	1041					103.439
	1042					103.437
	1043					103.434
	1044					103.43
	1045					103.424
	1046					103.42
	1047					103.411
	1048					103.404
	1049					103.393
	1050					103.392
	1051					103.386
	1052					103.385
	1053					103.381
	1054					103.377
	1055					103.376
	1056					103.371
	1057					103.364
	1058					103.363
	1059					103.356
	1060					103.354
	1061					103.35
	1062					103.344
	1063					103.337
	1064					103.323
	1065					103.322
	1066					103.319
	1067					103.304
	1068					103.297
	1069					103.283
	1070					103.281
	1071					103.28
	1072					103.263
	1073					103.262
	1074					103.257
	1075					103.253
	1076					103.247
	1077					103.24
	1078					103.23
	1079					103.222
	1080					103.219
	1081					103.217
	1082					103.212
	1083					103.192
	1084					103.157
	1085					103.156
	1086					103.155
	1087					103.149
	1088					103.148
	1089					103.136
	1090					103.127
	1091					103.123
	1092					103.112
	1093					103.105
	1094					103.104
	1095					103.102
	1096					103.098
	1097					103.096
	1098					103.092
	1099					103.083
	1100					103.067
	1101					103.048
	1102					103.046
	1103					103.036
	1104					103.021
	1105					103.018
	1106					103.016
	1107					103.009
	1108					102.998
	1109					102.99
	1110					102.99
	1111					102.985
	1112					102.985
	1113					102.98
	1114					102.974
	1115					102.973
	1116					102.964
	1117					102.957
	1118					102.95
	1119					102.94
	1120					102.938
	1121					102.937
	1122					102.93
	1123					102.917
	1124					102.914
	1125					102.906
	1126					102.906
	1127					102.9
	1128					102.897
	1129					102.893
	1130					102.891
	1131					102.887
	1132					102.884
	1133					102.883
	1134					102.862
	1135					102.855
	1136					102.851
	1137					102.847
	1138					102.84
	1139					102.84
	1140					102.84
	1141					102.84
	1142					102.84
	1143					102.84
	1144					102.84
	1145					102.84
	1146					102.84
	1147					102.84
	1148					102.84
	1149					102.84
	1150					102.84
	1151					102.84
	1152					102.84
	1153					102.84
	1154					102.84
	1155					102.84
	1156					102.84
	1157					102.84
	1158					102.84
	1159					102.84
	1160					102.84
	1161					102.84
	1162					102.84
	1163					102.84
	1164					102.84
	1165					102.84
	1166					102.84
	1167					102.84
	1168					102.84
	1169					102.833
	1170					102.831
	1171					102.825
	1172					102.822
	1173					102.811
	1174					102.805
	1175					102.804
	1176					102.803
	1177					102.798
	1178					102.758
	1179					102.749
	1180					102.741
	1181					102.736
	1182					102.732
	1183					102.729
	1184					102.726
	1185					102.722
	1186					102.695
	1187					102.691
	1188					102.689
	1189					102.684
	1190					102.681
	1191					102.67
	1192					102.669
	1193					102.66
	1194					102.66
	1195					102.656
	1196					102.653
	1197					102.647
	1198					102.64
	1199					102.64
	1200					102.632
	1201					102.629
	1202					102.628
	1203					102.626
	1204					102.62
	1205					102.617
	1206					102.605
	1207					102.593
	1208					102.586
	1209					102.583
	1210					102.579
	1211					102.567
	1212					102.565
	1213					102.558
	1214					102.549
	1215					102.538
	1216					102.537
	1217					102.535
	1218					102.527
	1219					102.524
	1220					102.517
	1221					102.51
	1222					102.504
	1223					102.501
	1224					102.496
	1225					102.493
	1226					102.488
	1227					102.473
	1228					102.466
	1229					102.464
	1230					102.461
	1231					102.459
	1232					102.458
	1233					102.452
	1234					102.449
	1235					102.446
	1236					102.439
	1237					102.437
	1238					102.428
	1239					102.381
	1240					102.376
	1241					102.361
	1242					102.349
	1243					102.337
	1244					102.33
	1245					102.323
	1246					102.317
	1247					102.312
	1248					102.311
	1249					102.311
	1250					102.304
	1251					102.299
	1252					102.297
	1253					102.296
	1254					102.293
	1255					102.288
	1256					102.288
	1257					102.262
	1258					102.252
	1259					102.248
	1260					102.242
	1261					102.239
	1262					102.234
	1263					102.226
	1264					102.213
	1265					102.201
	1266					102.198
	1267					102.192
	1268					102.189
	1269					102.17
	1270					102.156
	1271					102.154
	1272					102.153
	1273					102.153
	1274					102.149
	1275					102.146
	1276					102.143
	1277					102.136
	1278					102.13
	1279					102.127
	1280					102.117
	1281					102.114
	1282					102.111
	1283					102.109
	1284					102.09
	1285					102.086
	1286					102.085
	1287					102.079
	1288					102.077
	1289					102.075
	1290					102.071
	1291					102.065
	1292					102.06
	1293					102.057
	1294					102.056
	1295					102.054
	1296					102.045
	1297					102.044
	1298					102.042
	1299					102.041
	1300					102.039
	1301					102.031
	1302					102.03
	1303					102.03
	1304					102.014
	1305					102.002
	1306					101.994
	1307					101.993
	1308					101.992
	1309					101.984
	1310					101.98
	1311					101.976
	1312					101.946
	1313					101.946
	1314					101.945
	1315					101.94
	1316					101.934
	1317					101.933
	1318					101.929
	1319					101.928
	1320					101.927
	1321					101.927
	1322					101.91
	1323					101.909
	1324					101.909
	1325					101.9
	1326					101.893
	1327					101.892
	1328					101.891
	1329					101.884
	1330					101.88
	1331					101.877
	1332					101.868
	1333					101.856
	1334					101.854
	1335					101.841
	1336					101.834
	1337					101.832
	1338					101.831
	1339					101.825
	1340					101.824
	1341					101.821
	1342					101.814
	1343					101.812
	1344					101.812
	1345					101.809
	1346					101.802
	1347					101.801
	1348					101.793
	1349					101.791
	1350					101.786
	1351					101.775
	1352					101.77
	1353					101.768
	1354					101.764
	1355					101.761
	1356					101.757
	1357					101.756
	1358					101.754
	1359					101.752
	1360					101.739
	1361					101.733
	1362					101.726
	1363					101.717
	1364					101.714
	1365					101.713
	1366					101.706
	1367					101.705
	1368					101.682
	1369					101.68
	1370					101.678
	1371					101.674
	1372					101.669
	1373					101.666
	1374					101.662
	1375					101.66
	1376					101.658
	1377					101.655
	1378					101.65
	1379					101.646
	1380					101.637
	1381					101.631
	1382					101.631
	1383					101.629
	1384					101.626
	1385					101.624
	1386					101.624
	1387					101.622
	1388					101.61
	1389					101.605
	1390					101.605
	1391					101.604
	1392					101.603
	1393					101.596
	1394					101.592
	1395					101.588
	1396					101.585
	1397					101.584
	1398					101.58
	1399					101.573
	1400					101.568
	1401					101.566
	1402					101.565
	1403					101.562
	1404					101.55
	1405					101.549
	1406					101.549
	1407					101.544
	1408					101.544
	1409					101.538
	1410					101.53
	1411					101.523
	1412					101.515
	1413					101.513
	1414					101.511
	1415					101.506
	1416					101.502
	1417					101.501
	1418					101.493
	1419					101.491
	1420					101.49
	1421					101.49
	1422					101.488
	1423					101.487
	1424					101.475
	1425					101.474
	1426					101.471
	1427					101.47
	1428					101.459
	1429					101.442
	1430					101.442
	1431					101.436
	1432					101.434
	1433					101.434
	1434					101.432
	1435					101.423
	1436					101.423
	1437					101.422
	1438					101.421
	1439					101.418
	1440					101.417
	1441					101.407
	1442					101.406
	1443					101.395
	1444					101.385
	1445					101.376
	1446					101.374
	1447					101.372
	1448					101.361
	1449					101.359
	1450					101.357
	1451					101.356
	1452					101.346
	1453					101.334
	1454					101.33
	1455					101.327
	1456					101.325
	1457					101.324
	1458					101.318
	1459					101.318
	1460					101.317
	1461					101.312
	1462					101.309
	1463					101.307
	1464					101.306
	1465					101.302
	1466					101.298
	1467					101.287
	1468					101.284
	1469					101.284
	1470					101.279
	1471					101.278
	1472					101.277
	1473					101.275
	1474					101.262
	1475					101.261
	1476					101.258
	1477					101.256
	1478					101.246
	1479					101.244
	1480					101.237
	1481					101.229
	1482					101.228
	1483					101.225
	1484					101.224
	1485					101.221
	1486					101.218
	1487					101.216
	1488					101.203
	1489					101.2
	1490					101.192
	1491					101.19
	1492					101.188
	1493					101.188
	1494					101.183
	1495					101.182
	1496					101.175
	1497					101.174
	1498					101.17
	1499					101.17
	1500					101.165
	1501					101.163
	1502					101.162
	1503					101.126
	1504					101.122
	1505					101.114
	1506					101.114
	1507					101.111
	1508					101.11
	1509					101.109
	1510					101.109
	1511					101.096
	1512					101.092
	1513					101.086
	1514					101.076
	1515					101.065
	1516					101.054
	1517					101.048
	1518					101.047
	1519					101.046
	1520					101.045
	1521					101.042
	1522					101.041
	1523					101.04
	1524					101.039
	1525					101.034
	1526					101.031
	1527					101.03
	1528					101.029
	1529					101.026
	1530					101.015
	1531					101.013
	1532					101.011
	1533					101.009
	1534					101.008
	1535					101.006
	1536					101.003
	1537					101.001
	1538					100.989
	1539					100.985
	1540					100.979
	1541					100.979
	1542					100.973
	1543					100.964
	1544					100.949
	1545					100.943
	1546					100.941
	1547					100.936
	1548					100.935
	1549					100.923
	1550					100.919
	1551					100.918
	1552					100.917
	1553					100.914
	1554					100.896
	1555					100.891
	1556					100.888
	1557					100.884
	1558					100.883
	1559					100.878
	1560					100.858
	1561					100.853
	1562					100.853
	1563					100.845
	1564					100.845
	1565					100.834
	1566					100.833
	1567					100.827
	1568					100.823
	1569					100.816
	1570					100.815
	1571					100.813
	1572					100.811
	1573					100.81
	1574					100.81
	1575					100.809
	1576					100.806
	1577					100.806
	1578					100.794
	1579					100.791
	1580					100.79
	1581					100.79
	1582					100.786
	1583					100.782
	1584					100.778
	1585					100.773
	1586					100.768
	1587					100.765
	1588					100.765
	1589					100.764
	1590					100.758
	1591					100.75
	1592					100.747
	1593					100.736
	1594					100.733
	1595					100.719
	1596					100.716
	1597					100.712
	1598					100.702
	1599					100.699
	1600					100.698
	1601					100.698
	1602					100.69
	1603					100.689
	1604					100.686
	1605					100.684
	1606					100.676
	1607					100.671
	1608					100.659
	1609					100.653
	1610					100.648
	1611					100.627
	1612					100.626
	1613					100.624
	1614					100.622
	1615					100.619
	1616					100.618
	1617					100.617
	1618					100.611
	1619					100.611
	1620					100.609
	1621					100.608
	1622					100.608
	1623					100.606
	1624					100.599
	1625					100.587
	1626					100.584
	1627					100.583
	1628					100.579
	1629					100.578
	1630					100.578
	1631					100.576
	1632					100.57
	1633					100.568
	1634					100.568
	1635					100.563
	1636					100.552
	1637					100.551
	1638					100.551
	1639					100.549
	1640					100.543
	1641					100.542
	1642					100.53
	1643					100.527
	1644					100.524
	1645					100.519
	1646					100.515
	1647					100.514
	1648					100.511
	1649					100.505
	1650					100.5
	1651					100.498
	1652					100.492
	1653					100.49
	1654					100.488
	1655					100.472
	1656					100.472
	1657					100.463
	1658					100.459
	1659					100.446
	1660					100.444
	1661					100.433
	1662					100.429
	1663					100.425
	1664					100.423
	1665					100.415
	1666					100.41
	1667					100.409
	1668					100.403
	1669					100.389
	1670					100.386
	1671					100.386
	1672					100.384
	1673					100.372
	1674					100.367
	1675					100.363
	1676					100.357
	1677					100.343
	1678					100.339
	1679					100.337
	1680					100.335
	1681					100.322
	1682					100.312
	1683					100.305
	1684					100.287
	1685					100.286
	1686					100.281
	1687					100.272
	1688					100.269
	1689					100.261
	1690					100.257
	1691					100.256
	1692					100.253
	1693					100.244
	1694					100.237
	1695					100.234
	1696					100.229
	1697					100.229
	1698					100.227
	1699					100.227
	1700					100.226
	1701					100.221
	1702					100.209
	1703					100.208
	1704					100.206
	1705					100.204
	1706					100.198
	1707					100.196
	1708					100.195
	1709					100.192
	1710					100.184
	1711					100.18
	1712					100.179
	1713					100.164
	1714					100.159
	1715					100.157
	1716					100.152
	1717					100.149
	1718					100.144
	1719					100.127
	1720					100.125
	1721					100.112
	1722					100.103
	1723					100.099
	1724					100.098
	1725					100.096
	1726					100.091
	1727					100.091
	1728					100.065
	1729					100.065
	1730					100.058
	1731					100.05
	1732					100.049
	1733					100.049
	1734					100.03
	1735					100.028
	1736					100.028
	1737					100.028
	1738					100.018
	1739					100.005
	1753					100
	1756					99.9947
	1757					99.9943
	1758					99.9911
	1759					99.9853
	1760					99.977
	1761					99.9739
	1762					99.9605
	1763					99.9598
	1764					99.9586
	1765					99.9582
	1766					99.9579
	1767					99.9558
	1768					99.9469
	1769					99.9469
	1770					99.9432
	1771					99.9293
	1772					99.9282
	1773					99.9205
	1774					99.915
	1775					99.908
	1776					99.8936
	1777					99.8896
	1778					99.8889
	1779					99.8838
	1780					99.8784
	1781					99.8731
	1782					99.8661
	1783					99.8623
	1784					99.8583
	1785					99.8569
	1786					99.8567
	1787					99.8562
	1788					99.8516
	1789					99.8416
	1790					99.8395
	1791					99.836
	1792					99.8313
	1793					99.8248
	1794					99.8188
	1795					99.8179
	1796					99.8023
	1797					99.8006
	1798					99.7929
	1799					99.7843
	1800					99.7818
	1801					99.7812
	1802					99.7806
	1803					99.7788
	1804					99.7746
	1805					99.7724
	1806					99.772
	1807					99.7716
	1808					99.7708
	1809					99.7614
	1810					99.7612
	1811					99.7592
	1812					99.75
	1813					99.7326
	1814					99.7314
	1815					99.7286
	1816					99.7194
	1817					99.7131
	1818					99.7121
	1819					99.7096
	1820					99.7091
	1821					99.7049
	1822					99.7016
	1823					99.6958
	1824					99.6942
	1825					99.6818
	1826					99.6816
	1827					99.6799
	1828					99.6752
	1829					99.6669
	1830					99.6659
	1831					99.6524
	1832					99.6378
	1833					99.6319
	1834					99.617
	1835					99.614
	1836					99.6126
	1837					99.6121
	1838					99.6112
	1839					99.6112
	1840					99.6056
	1841					99.5976
	1842					99.5964
	1843					99.5946
	1844					99.5942
	1845					99.5923
	1846					99.5904
	1847					99.5726
	1848					99.5667
	1849					99.564
	1850					99.5625
	1851					99.5578
	1852					99.5547
	1853					99.546
	1854					99.5407
	1855					99.5402
	1856					99.5378
	1857					99.5329
	1858					99.5267
	1859					99.5214
	1860					99.5193
	1861					99.5177
	1862					99.5157
	1863					99.5085
	1864					99.4974
	1865					99.4972
	1866					99.4939
	1867					99.4909
	1868					99.4821
	1869					99.4788
	1870					99.4642
	1871					99.464
	1872					99.4614
	1873					99.46
	1874					99.4595
	1875					99.4581
	1876					99.4571
	1877					99.4509
	1878					99.4476
	1879					99.4464
	1880					99.4392
	1881					99.4377
	1882					99.4315
	1883					99.4287
	1884					99.4263
	1885					99.4178
	1886					99.4173
	1887					99.4165
	1888					99.415
	1889					99.41
	1890					99.3914
	1891					99.3914
	1892					99.3867
	1893					99.3838
	1894					99.3834
	1895					99.3793
	1896					99.3672
	1897					99.3648
	1898					99.3626
	1899					99.3613
	1900					99.3559
	1901					99.3467
	1902					99.3465
	1903					99.3448
	1904					99.3382
	1905					99.3362
	1906					99.3313
	1907					99.3313
	1908					99.3047
	1909					99.3026
	1910					99.2975
	1911					99.2963
	1912					99.2852
	1913					99.2745
	1914					99.2724
	1915					99.2703
	1916					99.2666
	1917					99.2636
	1918					99.2624
	1919					99.2607
	1920					99.2546
	1921					99.2545
	1922					99.2512
	1923					99.2499
	1924					99.2445
	1925					99.2388
	1926					99.2294
	1927					99.2206
	1928					99.2201
	1929					99.2114
	1930					99.2075
	1931					99.2042
	1932					99.1993
	1933					99.1968
	1934					99.1965
	1935					99.1837
	1936					99.1816
	1937					99.1713
	1938					99.1683
	1939					99.1648
	1940					99.1642
	1941					99.161
	1942					99.1569
	1943					99.1546
	1944					99.1546
	1945					99.1524
	1946					99.1482
	1947					99.1478
	1948					99.1403
	1949					99.1257
	1950					99.1256
	1951					99.1215
	1952					99.1172
	1953					99.107
	1954					99.1069
	1955					99.1011
	1956					99.0816
	1957					99.0708
	1958					99.0654
	1959					99.047
	1960					99.0434
	1961					99.0405
	1962					99.032
	1963					99.0234
	1964					99.0141
	1965					98.9982
	1966					98.9879
	1967					98.9844
	1968					98.9818
[truncated: 875 more rows]

## Sheet: Fig 1F
Data Fig 1F
All data related to the validation of the screen can be found in S2 Table and S3 Table
		OPP mean intensity (a.u.)					HPG mean intensity (a.u.)
		10uM	3uM	1uM	Torin	CHX	10uM	3uM	1uM	Torin	CHX
	Apitolisib (GDC-0980, RG7422)	35.3575	35.7759	60.2525			41.4187	40.7494	44.0878
	AZD2014	35.6488	36.3413	57.6074			34.8171	36.7151	44.3041
	INK 128 (MLN0128)	29.9518	29.1632	28.1611			28.2277	29.3666	32.9096
	PI 828	54.0739	83.1141	92.0572			41.5353	64.3208	73.4522
	Torkinib (PP242)	27.2767	37.361	58.4405			30.8531	32.7289	42.9056
	SKI-II	69.4929	83.4497	90.9754			55.668	79.2623	92.5524
	Torin				39.795					64.6849
	CHX					13.3489					29.4028
