# Supplementary material for: A chemical screen for modulators of mRNA translation identifies a distinct mechanism of toxicity for sphingosine kinase inhibitors
Source: PLoS Biol. 2021 May 25;19(5):e3001263. doi: 10.1371/journal.pbio.3001263 (PMC8183993; doi:10.1371/journal.pbio.3001263)
Supplement: S2 Data — (XLSX) [file pbio.3001263.s009.xlsx]

## Sheet: Fig 2A
Data Fig 2A
	OPP mean intensity (a.u.)
	DMSO	SKI-II 10uM 3h	SKI-II 10uM 24h	Torin 0.5uM 3h
	108.487	96.9826	80.9991	74.8936
	86.5581	97.2521	72.3329	60.0842
	83.9043	90.534	72.1106	62.6094
	109.329	90.4465	72.3885	67.3512
	91.6531	90.5465	69.1974	69.2088
	87.0657	85.435	69.1679	58.3301
	116.546	89.9286	82.6341	70.4532
	105.283	88.597	72.4984	74.8605
	100.012	85.5258	72.0267	67.2802
	107.488	87.2481	77.2718	67.6651
	100.805	84.7057	71.9978	68.887
	102.87	80.8979	70.1204	62.3754

## Sheet: Fig 2F
Data Fig 2F
	ATF4 nuclear mean intensity (a.u.)
	DMSO	SKI-II 10uM	PERKi 0.5uM + SKI-II 10uM	ISRIB 50nM + SKI-II 10uM
	104	107.033	96.5741	94.2279
	99.422	108.05	97.1953	91.54
	96.5781	108.797	92.8623	94.8766
	98.4562	109.964	95.3701	100.348
	101.705	113.1	95.8909	102.978
	99.8384	111.07	93.4941	98.2388
	88.0032	113.867	95.3701	96.1922
	106.324	113.67	96.6649	100.366
	105.672	112.555	93.3026	89.821

## Sheet: Fig 2G
Data Fig 2G
	OPP mean intensity (a.u.)
	DMSO	SKI-II 10uM	PERKi 0.5uM + SKI-II 10uM	ISRIB 50nM + SKI-II 10uM
	105.346	76.2397	86.6661	87.2815
	94.7378	67.4694	93.865	86.0061
	103.217	78.8835	92.5822	89.5961
	97.7127	78.5257	76.7142	97.2588
	114.284	75.837	91.4962	89.9225
	89.2078	81.45	87.3986	86.3846
	102.95	83.2093	98.8058	91.7632
	99.1459	72.6922	93.7692	86.7031
	97.9043	76.6693	99.8001	84.0844
