# Supplementary material for: A chemical screen for modulators of mRNA translation identifies a distinct mechanism of toxicity for sphingosine kinase inhibitors
Source: PLoS Biol. 2021 May 25;19(5):e3001263. doi: 10.1371/journal.pbio.3001263 (PMC8183993; doi:10.1371/journal.pbio.3001263)
Supplement: S3 Data — (XLSX) [file pbio.3001263.s010.xlsx]

## Sheet: Fig 3A
Data Fig 3A
Mass Spectrometry data associated to this work are available via ProteomeXchange with identifier PXD017445 with identifier PXD017445.
	Protein	LogFC	-Log10_p_value	Proteins with p-val < 0.05
				Non ER-related proteins	ER-related proteins
	HERPUD1	1.33			8.95984
	AGRN	0.541		6.30538
	SPARC	0.573		5.21205
	CREB3L2	0.548			4.97933
	SERPING1	0.59		4.50142
	EFEMP1	0.687		4.46388
	OSGIN1	0.394		4.28046
	XBP1	0.666			4.06572
	LOXL2	0.352		4.01781
	COL4A1	0.379		3.78539
	HMOX1	0.422		3.7775
	CEBPB	0.338		3.37822
	CHAC1	0.323		3.2553
	LAMA1	0.372		3.11234
	FBLN1	0.302		3.0756
	ABHD2	0.38		3.02785
	COL1A1	0.406		2.85656
	ZNF501	0.479		2.799
	VGF	0.362		2.57263
	OLIG2	0.328		2.56993
	SESN2	0.304		2.4602
	DNAJB9	0.472			2.40707
	COL12A1	0.319		2.35401
	IQCG	0.375		2.24706
	C12orf65	0.384		2.07284
	TNC	0.434		1.9938
	LRRC15	0.553		1.88918
	SLC25A28	0.311		1.64922
	AEBP1	0.345		1.64637
	COL11A1	0.558		1.6198
	PAGE2	0.337		1.61142
	RPL39P5;RPL39	0.34		1.51462
	CLCN5	0.664		1.50335
	COX17	0.413		1.50194
	C19orf12	0.418		1.47561
	RBP4	0.528		1.38851
	PTPRN	-0.311		3.38628
	LOXL1	-0.343		3.36191
	MATN3	-0.311		2.57842
	SLC25A35	-0.66		2.45729
	C9orf85	-0.392		1.96905
	PLOD2	-0.392		1.78247
	FDFT1	-0.307		1.77947
	CLEC2B	-0.333		1.77371
	HLA-C	-0.316		1.58946
	CCNF	-0.301		1.372
	FAM69A	-0.399		1.36369
	ADAMTS12	0.295	3.8889
	COL6A1	0.25	3.60332
	SERPINA1	0.221	3.53
	MFN1	-0.181	3.50867
	LGALS3BP	0.258	3.33859
	CD320	-0.283	3.23883
	GPX8	-0.207	3.23807
	SLC38A2	0.207	3.18086
	EIF2AK3	0.239			3.1746
	TRIM27	0.182	3.08182
	EID2	-0.183	3.05577
	SIL1	0.186	3.03482
	SARAF	-0.294	3.01916
	XYLT1	-0.169	2.96751
	VIMP	0.273	2.77711
	BTD	-0.24	2.67812
	SYDE1	-0.149	2.56723
	CTNNAL1	-0.235	2.56358
	NFE2L2	0.257			2.52945
	AP5S1	-0.192	2.52665
	HSPA5	0.253			2.44156
	PJA2	0.195	2.44066
	HINT3	-0.219	2.42105
	ARMCX3	0.158	2.42006
	COL16A1	0.25	2.39169
	SRPX	0.232	2.37956
	CDH4	0.169	2.31538
	LYSMD1	0.135	2.30099
	MANF	0.222	2.28526
	GOLPH3L	0.134	2.27874
	DUSP16	0.196	2.21321
	MARCH7	-0.19	2.20356
	COL5A2	0.214	2.18443
	ENC1	-0.211	2.17379
	ZFPM2	-0.183	2.16354
	POLH	0.206	2.14822
	MT-ATP8	0.174	2.12624
	SLC31A1	0.232	2.11427
	FUNDC1	-0.185	2.10941
	HSPA13	0.122			2.10888
	CCND1	-0.277	2.06218
	ZC3H3	-0.21	2.05205
	BET1L	0.124	2.01807
	RARA	-0.201	2.00845
	TAF13	-0.158	2.00191
	NUCB1	-0.2	1.97956
	ATF4	0.267			1.97475
	CANT1	0.118	1.97037
	PCDHB5	0.251	1.96867
	GEN1	-0.166	1.96839
	SEL1L3	-0.163			1.95638
	RABAC1	0.192	1.93392
	POMGNT2	-0.117	1.92125
	PRR11	-0.184	1.92029
	ACAP2	-0.152	1.92029
	ZNF35	0.226	1.92025
	ZFAND5	0.158	1.91603
	SYVN1	0.193			1.91157
	LONP2	-0.109	1.91109
	ODF2	-0.133	1.90009
	FSTL1	0.252	1.88657
	DCUN1D4	-0.174	1.88521
	FADS1	-0.153	1.87192
	DISC1	-0.18	1.86122
	SQLE	-0.172	1.85435
	NOMO1	-0.261	1.82837
	SLC35A2	0.19	1.81142
	TMEM5	-0.098	1.79828
	SBSN	0.29	1.79064
	TSPYL2	0.217			1.78146
	TADA1	0.089	1.77063
	SLC7A11	0.247	1.75736
	SIRT7	-0.203	1.75718
	PEX16	0.118	1.75655
	MAP7D3	-0.103	1.75628
	MCL1	-0.186	1.75024
	CXorf40B;CXorf40A	-0.287	1.74804
	UNKL	0.134	1.74368
	GCLM	0.208	1.73029
	SIAH2	0.274	1.72545
	UBE2J1	0.142			1.72394
	GAS6	0.299	1.71287
	MYO7B	-0.2	1.69423
	IFFO2	-0.283	1.69362
	ZBTB33	-0.112	1.68977
	FBLL1	0.129	1.68712
	NKX6-1	0.167	1.68295
		-0.117	1.67994
	LIX1L	-0.097	1.67829
	CDR2	0.106	1.67633
	PIGW	-0.207	1.67237
	PPP1R15B	-0.148	1.6593
	BMPER	0.231	1.63513
	APP	0.214	1.63496
	SRSF2	-0.118	1.62873
	TXNDC5	0.166	1.62474
	KPNB1	0.169	1.61993
	HAPLN1	0.186	1.61968
	ATP6AP1	0.202	1.61247
	TMEM179B	-0.123	1.61242
	KCTD14	0.157	1.60285
	BTF3L4	0.106	1.60141
	KDM5B	-0.165	1.60048
	RDH11	-0.105	1.5977
	MBNL2	0.206	1.59585
	M6PR	-0.114	1.57295
	RETSAT	0.149	1.5729
	VDAC2	-0.104	1.55309
	SDF2L1	0.099	1.54938
	UTS2	0.238	1.54694
	KPNA5	0.14	1.54538
	SEPT7	-0.096	1.54428
	SRXN1	0.195	1.54416
	ARL2BP	0.199	1.54197
	ENG	-0.12	1.53735
	TTYH3	-0.14	1.53229
	UBE2S	-0.145	1.52867
	CDC20	-0.284	1.52751
	INO80D	0.191	1.52503
	RNF139	-0.257	1.52411
	GALNT14	-0.12	1.52237
	CENPE	-0.281	1.50717
	UQCRB	-0.271	1.50597
	CCSAP	-0.132	1.49861
	SPNS1	-0.107	1.4982
	GET4	0.126	1.49644
	SLC39A14	0.116	1.49385
	RPGRIP1L	-0.146	1.49299
	TEF	0.292	1.49269
	TADA2A	-0.254	1.4907
	PTTG1;PTTG2;PTTG3P	-0.219	1.49
	FSTL3	0.268	1.4652
	GPBP1	-0.166	1.46077
	TADA3	-0.143	1.46036
	PEA15	-0.121	1.45741
	AMD1	-0.189	1.45733
	DNAJC19	0.08	1.45259
	PGBD1	-0.239	1.44965
	ZFP36	-0.142	1.44829
	TSKU	0.176	1.44084
	ZFAND3	-0.103	1.43962
	PCDH7	-0.242	1.43719
	HIST2H3A	-0.213	1.43209
	TNIP1	-0.116	1.42646
	ASB3	-0.176	1.42288
	FAR1	-0.23	1.4216
	LRR1	-0.115	1.41417
	DSTYK	0.169	1.41072
	DGKD	0.198	1.41009
	HIST1H1C	-0.212	1.40831
	LFNG	-0.162	1.40714
	UBE2W	-0.113	1.40701
	SH3BP5	-0.185	1.4015
	TMEM63A	0.173	1.4012
	GDPD5	-0.196	1.40027
	MKRN2	-0.095	1.39914
	ABL2	0.091	1.39548
	TGFB2	-0.239	1.39317
	POMT2	-0.198	1.3875
	BAG5	-0.106	1.38249
	GORASP2	0.175	1.38048
	HSPG2	0.155	1.37229
	ZFAND6	0.138	1.37221
	NRF1	-0.095	1.36666
	CSRNP1	-0.117	1.36518
	MLPH	-0.179	1.36308
	PTER	0.105	1.36276
	TTC33	0.09	1.36184
	CTH	0.146			1.35761
	BNIP3L;BNIP3	-0.188	1.35431
	SEC11C	0.108	1.35414
	SSC4D	-0.212	1.35351
	EFHD2	-0.137	1.34762
	NDUFA3	0.115	1.34735
	ZCCHC10	0.162	1.34529
	SPTLC1	-0.087	1.34475
	SORBS1	0.157	1.34287
	PXDN	0.28	1.34168
	RIOK2	0.131	1.3416
	DHRS2	-0.103	1.3396
	C2CD3	-0.145	1.33694
	SLC25A6	-0.212	1.33593
	TBC1D25	0.114	1.33582
	PCDHB2	0.131	1.33447
	C5orf34	-0.264	1.33221
	PDCD7	0.104	1.33091
	INO80C	0.152	1.32633
	DNAJB4	0.128	1.32288
	NCBP1	0.083	1.32275
	AGA	0.132	1.32182
	RASSF5	0.115	1.32109
	GFOD2	-0.121	1.31915
	ATAD5	-0.133	1.3181
	KIF18B	-0.213	1.31426
	SLMO2	0.161	1.31204
	IREB2	0.105	1.31004
	CHEK1	-0.079	1.30845
	REEP3	-0.158	1.30622
	CC2D2A	-0.106	1.30393
	TCHH	0.205	1.30332
	SLC36A4	-0.271	1.30021
	VRK2	-0.136	1.29812
	PLP2	-0.138	1.29752
	ZNFX1	-0.087	1.29594
	WASF1	0.116	1.29455
	PPP6R1	0.128	1.29137
	ALG14	0.157	1.28699
	NOMO2	-0.087	1.28514
	ARID4A	0.097	1.28258
	ARHGEF2	0.098	1.27648
	PKMYT1	-0.132	1.27616
	MGAT1	-0.099	1.271
	C9orf72	0.2	1.27035
	PRADC1	-0.135	1.26931
	MBTPS1	-0.136	1.26154
	ZC3H6	-0.163	1.26029
	PRAME	-0.132	1.25976
	PTPN3	-0.131	1.2575
	PTPN18	0.28	1.25683
	PXK	0.178	1.25577
	TNFAIP1	-0.115	1.25527
	SLC43A3	-0.155	1.25399
	HMGN1	-0.205	1.25395
	NDUFC2;NDUFC2-KCTD14	0.152	1.25385
	PRICKLE1	0.143	1.25324
		0.223	1.24882
	KCT2	0.232	1.24581
	TMPO	-0.081	1.24486
	DOCK9	-0.099	1.24465
	TRAM2	0.16	1.2445
	LIMK1	-0.136	1.24326
	UBQLN1	0.076			1.24265
	MED9	-0.173	1.23696
	PRCP	0.173	1.23687
	SFSWAP	-0.1	1.23667
	TBX15	-0.182	1.23606
	SERPINE1	-0.118	1.23395
	NDUFA2	-0.1	1.22754
	NELFE	-0.071	1.22749
	XPR1	-0.112	1.22679
	RPS3A	-0.079	1.22599
	BBS7	-0.162	1.22539
	CHID1	-0.23	1.2213
	PCDHA6	0.208	1.2208
	DEGS1	0.166	1.21712
	FBXW2	-0.105	1.21605
	KCTD10	-0.08	1.21498
	DNA2	-0.111	1.20945
	BAG3	0.152	1.20614
	FANCG	-0.109	1.206
	SLC9A7	-0.114	1.20327
	FADS2	-0.239	1.19867
	TMCO3	-0.113	1.19805
	PLK1	-0.174	1.19624
	ZNF207	0.105	1.19234
	FAM64A	-0.169	1.1909
	KBTBD2	-0.113	1.19039
	CSNK1E	-0.087	1.18913
	RPL10	-0.106	1.18901
	ZMAT5	-0.213	1.18413
	PRR5L	0.26	1.18316
	ATP13A3	-0.091	1.18293
	SNX19	-0.085	1.18286
	STX5	0.119	1.18184
	MED25	0.153	1.17899
	MOSPD3	-0.161	1.1787
	GRPEL2	0.115	1.17811
	RPRD1A	-0.109	1.17758
	C18orf8	0.127	1.17378
	YKT6	-0.116	1.17328
	CELSR2	-0.227	1.1724
	NCOA7	0.069	1.17161
	SOX9	-0.258	1.17142
	UBP1	0.074	1.17039
	SCARB1	0.125	1.17012
	ARGLU1	-0.112	1.17003
	ESRRA	-0.129	1.16613
	DDX59	-0.165	1.16272
	MARCH6	-0.088	1.16239
	FARP2	-0.082	1.16154
	PKN1	-0.074	1.15832
	B4GAT1	-0.149	1.15781
	MYSM1	0.096	1.15775
	CBX6	-0.163	1.15753
	KIF23	-0.147	1.1575
	REEP4	-0.155	1.15743
	SLC44A1	-0.077	1.15681
	TPM3	-0.115	1.1558
	SEC23B	0.081	1.15386
	WDR18	0.07	1.15354
	UBE2T	-0.086	1.15322
	KDM4A	0.125	1.15301
	ITPK1	-0.069	1.15102
	TPT1	-0.083	1.15046
	ARL8A	-0.101	1.15008
	TGDS	0.119	1.14824
	CDCA8	-0.152	1.14636
	COL4A2	0.163	1.14487
	TMEM14C	0.278	1.14437
	C5orf45	-0.173	1.14402
	YWHAB	-0.088	1.14266
	FAM111B	-0.13	1.14095
	NLRP5	-0.147	1.14013
	KCTD17	-0.096	1.13998
	DLST	0.104	1.13849
	PKIB	0.273	1.13736
	RPL13	-0.235	1.13703
	MSMO1	-0.14	1.13594
	C6orf89	-0.109	1.13543
	WASF2	-0.071	1.13486
	ATXN2L	0.059	1.1348
	MTHFR	0.114	1.13336
	SRPRB	0.069	1.13026
	VANGL1	-0.128	1.12998
	GLMN	0.073	1.12821
	BCL11A	0.226	1.12335
	RNF219	-0.139	1.12208
	ASB1	-0.146	1.11845
	CDCA2	-0.211	1.11839
	POTEE;POTEF;POTEI;POTEJ	0.165	1.11654
	HMMR	-0.125	1.11604
	GADD45A	-0.141	1.11508
	MFN2	-0.099	1.11407
	LSM14A	-0.068	1.11387
	POLA2	0.073	1.11357
	OSBP	0.102	1.11234
	PSMD4	0.11	1.112
	DESI2	-0.105	1.10888
	SEL1L	0.11	1.10849
	EMC4	0.087	1.10801
	SENP7	-0.185	1.10748
	BCAR3	-0.071	1.1059
	IL6ST	-0.074	1.10257
	CHST12	-0.107	1.10231
	DTX3	0.175	1.1022
	ZFP36L2	-0.135	1.10126
	BSG	0.087	1.09942
	RACGAP1	-0.156	1.09858
	EID1	-0.12	1.09827
	MCM9	-0.275	1.09789
	ZC3H12C;ZC3H12B	0.206	1.09528
	DPY19L4	-0.268	1.09306
	SENP1	-0.079	1.09289
	MPG	-0.161	1.09225
	ATF6	0.095			1.09017
	LBR	-0.113	1.08961
	TFEB	0.167	1.08865
	CRYL1	0.149	1.08806
	LRRC41	-0.129	1.08584
	PLCB1	0.142	1.08468
	PLEC	-0.089	1.08443
	NAPB	-0.094	1.08351
	NRBP1	0.179	1.08231
	USP1	-0.108	1.08219
	ARL6IP1	-0.174	1.08185
	FAM107B	0.109	1.0816
	PRKAA2	-0.1	1.07998
	BTF3	-0.085	1.07892
	CCDC14	-0.188	1.07661
	TMA7	-0.195	1.07658
	IBTK	0.099	1.07612
	NPAT	0.173	1.0756
	BUB1	-0.112	1.07471
	ALDH2	0.065	1.07426
	HIPK3	-0.201	1.07373
	PRRC2B	-0.077	1.07131
	ITM2B	0.083	1.07075
	RAB39B	0.174	1.06936
	MMAB	0.106	1.06897
	ATRIP	-0.079	1.06695
	VDAC3	-0.076	1.06694
	UBIAD1	-0.159	1.06483
	SELT	-0.222	1.0633
	NDUFB4	-0.081	1.06274
	BCL7B	0.091	1.06192
	RBAK	-0.127	1.06189
	NPLOC4	0.074			1.06159
	TEX9	-0.294	1.06022
	EXT2	0.065	1.05898
	RPLP0;RPLP0P6	0.085	1.05854
	ZNHIT2	-0.123	1.05738
	ZBTB17	0.091			1.05721
	MAN1A1	0.119	1.05548
	CFL1	-0.096	1.05398
	HACD1	-0.111	1.05138
	TSC22D2	0.181	1.05037
	NR2F2;NR2F1	-0.093	1.05033
	PDCD6	-0.072	1.04928
	FGF2	0.163	1.04869
	APPBP2	-0.145	1.04673
	EFR3A	-0.068	1.04561
	VEZT	-0.144	1.04302
	ARHGAP11A	-0.224	1.04296
	TMEM41A	0.099	1.04224
	STARD10	0.079	1.04193
	DNAJC3	0.179			1.04091
	SYCE1	-0.164	1.03957
	NEK2	-0.206	1.03932
	C8orf59	-0.108	1.03846
	JAGN1	0.098	1.03818
	AVL9	0.074	1.03722
	CCDC152	-0.117	1.03701
	H1FX	-0.173	1.03578
	SNAPC4	0.085	1.03459
	ODF2L	-0.135	1.03422
	RAD51	-0.089	1.03252
	CREG1	0.104	1.03249
	LTBP2	0.175	1.03241
	MTMR1	-0.107	1.02924
	SSR1	0.122			1.02852
	EXTL2	0.096			1.02788
	MKLN1	-0.069	1.02576
	PPP1R35	-0.114	1.02507
	KLF10	-0.148	1.02499
	ACOT11	0.144	1.02399
	FAM110A	-0.17	1.02204
	DERL2	0.133			1.02141
	RPS27	-0.067	1.01942
	PNO1	-0.074	1.01888
	GZF1	0.152	1.01859
	MTF2	-0.089	1.01694
	SC5D	0.085	1.01692
	UBAC2	-0.087	1.01685
	AKT2	-0.072	1.01567
	PXMP4	0.138	1.01056
	AURKA	-0.246	1.00729
	EPN1	0.152	1.00652
	TET2	-0.102	1.00501
	TULP3	0.1	1.00404
	DHX40	0.121	1.00371
	TFE3	0.103	1.00245
	POMGNT1	-0.069	1.00181
	BIRC5	-0.169	1.00106
	RRAGC	0.075	1.00093
	SMPD4	-0.071	0.999369
	GFER	-0.146	0.998667
	SQSTM1	0.161	0.99846
	C4orf29	0.131	0.997412
	FOS	-0.206	0.997409
	GALNT4	0.082	0.997387
	PFKFB3	-0.083	0.996835
	MDK	0.187	0.996449
	SEC14L1	-0.176	0.995568
	SLC1A4	0.102	0.994751
	KIF18A	-0.273	0.993963
	IL7R	0.141	0.993842
	SSX2IP	-0.082	0.991356
	DDX23	-0.11	0.990971
	PEF1	0.097	0.990651
	FAM32A	-0.07	0.988936
	HLA-C	-0.177	0.988638
	HSPA8	0.079	0.9886
	CDC42EP3	-0.085	0.988402
	SEC62	0.16	0.98754
	RBSN	0.06	0.987382
	MFF	-0.087	0.986451
	NUPL1	0.086	0.985618
	PRDM15	-0.087	0.985013
	FH	0.058	0.984646
	GNG12	0.243	0.984615
	SMAD5;SMAD1	-0.079	0.984443
	TMEM8A	-0.126	0.98311
	ACOT8	0.115	0.983056
	RWDD2B	0.101	0.982603
	ECT2	-0.129	0.981424
	NME2P1	0.201	0.98105
	AMOTL2	-0.13	0.980794
	MOGS	0.062	0.980747
	CREB3	-0.091	0.979206
	FHL2	-0.129	0.979185
	GOSR2	-0.118	0.978987
	TPX2	-0.193	0.976379
	BLZF1	0.183	0.974646
	ATP1B1	-0.079	0.973288
	PNMA6A	-0.101	0.972267
	ISG15	0.116	0.972185
	COPS7B	0.069	0.972172
	GCLC	0.121	0.971853
	MTRF1L	0.163	0.971417
	MAPK1	0.103	0.971405
	HIST1H4A	-0.185	0.9714
	ARFIP2	0.059	0.971338
	SMARCD3	-0.067	0.970882
	GLI3	0.087	0.970634
	NEBL	0.143	0.970347
	RMND1	0.071	0.969458
	RBM42	0.089	0.969305
	LMAN1	0.112	0.968717
	DOLPP1	0.135	0.96435
	LETMD1	-0.112	0.963702
	MTFR2	-0.141	0.963546
	ZNF622	0.095	0.963088
	UHRF1	-0.085	0.963088
	SAPCD2	-0.16	0.963008
	KLHL42	-0.071	0.962867
	TARBP1	0.196	0.962617
	CYP51A1	0.121	0.962579
	NKTR	0.059	0.962049
	IMMP2L	-0.093	0.961016
	JTB	-0.095	0.960961
	ZNF579	0.247	0.960621
	KLF16	-0.084	0.959418
	MAD1L1	-0.07	0.959339
	CABIN1	-0.145	0.959152
	TWSG1	-0.277	0.959077
	MAX	0.096	0.958857
	FUCA2	0.122	0.957098
	PIAS1	-0.067	0.95693
	TUBE1	0.137	0.956559
	RPS16	-0.117	0.956405
	RUFY2	-0.065	0.955727
	PNPLA2	0.099	0.955317
	SLC39A11	0.092	0.954906
	DUSP10	-0.267	0.954559
	SERPINB2	0.144	0.954491
	A2M	0.299	0.953448
	C6orf203	0.169	0.953382
	NONO	-0.081	0.952632
	TSPAN14	-0.118	0.951495
	MAST2	-0.113	0.951421
	C14orf166	0.091	0.950654
	PCBD2	0.114	0.947862
	SLC26A2	-0.155	0.946797
	FBXO5	-0.181	0.945994
	SDHAF1	0.082	0.945985
	RALBP1	0.064	0.945167
	TAX1BP1	-0.133	0.94496
	SGOL2	-0.217	0.944336
	SPRYD3	0.132	0.943546
	PPP4R2	-0.072	0.942511
	SDCBP2	0.13	0.942119
	ITPR1	-0.124	0.94086
	ERGIC3	0.186	0.940261
	MAPK7	0.086	0.938991
	SLC35G1	-0.11	0.938715
	RASSF2	-0.246	0.937561
	MAP4K3	-0.072	0.936322
	MAD2L1BP	-0.126	0.936056
	YWHAG	-0.075	0.935443
	ARL2	-0.069	0.935362
	ASPM	-0.192	0.934667
	NOTCH2	0.082	0.934548
	EPN3	0.16	0.934039
	B4GALT2	0.159	0.933841
	SGMS2	-0.114	0.93239
	GLYCTK	0.066	0.931912
	CTGF	-0.175	0.931128
	ANKRD52	-0.115	0.930203
	RPS29	-0.104	0.929587
	BRCA2	-0.082	0.928991
	DNMT3A	-0.084	0.928486
	AIM1	0.086	0.92799
	HEXA	0.117	0.927825
	TCAF1	-0.124	0.927168
	NFIB	0.16	0.926439
	YWHAZ	-0.055	0.92605
	ZRANB1	-0.213	0.925657
	BRWD3	-0.183	0.924862
	TSC22D4	0.168	0.9239
	PIGK	-0.102	0.923649
	PSAP	0.145	0.921786
	SYAP1	0.079	0.920277
	SEPHS2	-0.133	0.919845
	JADE2	-0.269	0.919547
	MAP3K6	-0.08	0.918919
	CITED2	0.139	0.918445
	KIAA0907	0.104	0.918273
	PRDM2	-0.068	0.918268
	RPAP2	0.097	0.91793
	GNAI1	-0.097	0.91784
	PGBD4	0.098	0.91732
	CDKAL1	-0.073	0.916037
	BOK	-0.11	0.914344
	NRBP2	0.158	0.914301
	ARL6	0.058	0.913182
	GYS1	0.077	0.912824
	INCENP	-0.133	0.912233
	GREB1L	-0.151	0.910773
	MED7	0.125	0.910325
	DENR	-0.066	0.909123
	CBX2	-0.06	0.908078
	PBXIP1	-0.228	0.907613
	TMOD1	-0.213	0.90682
	CLCC1	0.066	0.905467
	HIST1H2BC	-0.1	0.904672
	FBXO41	0.246	0.904577
	PAM	-0.128	0.904331
	TNKS;TNKS2	-0.084	0.903176
	RAB3A	0.111	0.902212
	PTDSS1	-0.146	0.902193
	NDUFA9	0.068	0.901758
	CACNA2D2	-0.234	0.90074
	USP27X	0.106	0.900392
	SLC30A1	0.063	0.899969
	AGPAT4	0.085	0.899879
	SAMD1	-0.12	0.899342
	KLHL12	0.075	0.898884
	EMC10	0.126	0.898015
	RPL36	-0.168	0.89733
	ZNF346	-0.081	0.896798
	STARD3NL	0.105	0.89612
	DGUOK	0.086	0.89515
	MAP4K4	-0.06	0.895062
	CENPF	-0.185	0.894655
	SNRPF	-0.172	0.894593
	USP46;USP12	-0.08	0.893953
	LDLRAP1	-0.071	0.893874
	MPC1	0.123	0.891873
	CDK16	0.068	0.891239
	NARF	-0.165	0.890781
	DNAJC14	-0.089	0.890541
	FST	0.291	0.890097
	UBTD2	-0.101	0.888527
	NUSAP1	-0.285	0.888453
	OSBPL2	0.074	0.887985
	SLC33A1	0.17	0.88753
	BRWD1	-0.101	0.887349
	CERS6	-0.07	0.887271
	ERO1L	0.094	0.887099
	MON1A	-0.226	0.886981
	DALRD3	0.097	0.884873
	SLC4A2	-0.115	0.88359
	RBX1	-0.296	0.883487
	EIF4G2	0.082	0.883387
	BET1	0.069	0.883064
	MYO9A	0.193	0.882666
	SUV39H1	-0.125	0.882538
	CPNE4	0.239	0.880996
	MIS18BP1	-0.116	0.880655
	RFX1	0.056	0.880526
	ABCB1	0.069	0.878989
	TSR2	0.077	0.877494
	CBY1	-0.154	0.877247
	TUBB2B	0.212	0.877133
	GIPC2	0.14	0.876906
	C12orf4	-0.079	0.876347
	SNX12	-0.118	0.876181
	TRAPPC3	-0.08	0.8759
	TCEA1	-0.059	0.875433
	LIN7B	0.074	0.874184
	DOLK	-0.184	0.87325
	SLC25A17	0.132	0.873203
	ATXN7L2	-0.144	0.872466
	EGLN2	0.085	0.870863
	KIF20B	-0.126	0.870548
	C1GALT1	-0.09	0.868852
	EIF3G	0.083	0.868686
	TMEM230	-0.105	0.867946
	UHMK1	-0.097	0.867911
	VLDLR	0.1	0.867292
	XRCC1	0.058	0.867285
	UBL5	-0.082	0.867028
	PRRC1	0.139	0.867019
	HSPB7	-0.222	0.866753
	NAT6	0.08	0.866256
	PTPRD	0.162	0.865519
	CDC6	0.184	0.865461
	MRPL30	0.068	0.86347
	CKAP2	-0.231	0.863338
	HNRNPA3	-0.067	0.863064
	UBE2A	0.097	0.862963
	FCHO1	0.166	0.862877
	CLCN3	0.134	0.862398
	NUMB	0.143	0.86219
	KLK6	0.215	0.861721
	ACAP3	-0.143	0.861436
	IDH3A	-0.07	0.859384
	TOR4A	-0.152	0.857461
	CDK4	-0.081	0.857446
	GNPDA2	0.081	0.857154
	SEC13	0.092	0.856221
	MT-ND4	-0.163	0.854968
	P4HTM	-0.191	0.852806
	RPL24	-0.154	0.851096
	NET1	-0.134	0.850951
	PNP	0.097	0.850297
	TTC39B	0.083	0.84908
	KCMF1	-0.109	0.848119
	ABCC10	-0.065	0.847696
	SPDL1	-0.111	0.846764
	C1GALT1C1	0.069	0.846256
	GTSE1	-0.189	0.845899
	DCAF5	-0.111	0.84587
	KIFC1	-0.178	0.845298
	AUNIP	0.148	0.845151
	PRR14L	-0.083	0.844675
	SZRD1	0.076	0.844598
	RLIM	-0.089	0.844321
	SEC22A	-0.073	0.844023
	C6orf132	0.099	0.843921
	DLC1	-0.238	0.843543
	TBX3	-0.135	0.842808
	FAM133B;FAM133A	0.09	0.841822
	CANX	0.069	0.839934
	FRMD6	-0.141	0.838414
	PCDHGC3	0.089	0.83713
	MTERF4	-0.186	0.836905
	C12orf45	-0.117	0.8364
	HAUS7	-0.136	0.83635
	MATR3	-0.061	0.836292
	PIM3	-0.157	0.836147
	PEX14	0.086	0.835474
	SGOL1	-0.19	0.834609
	PCNX	-0.117	0.833985
	HIST2H2AB	-0.113	0.833938
	FAM219B	-0.073	0.832673
	CBX4	0.092	0.832277
	NAGLT1	0.216	0.831908
	TMED3	-0.079	0.831545
	ABI1	0.078	0.831517
	RPL23A	-0.14	0.830961
	FKBP2	-0.066	0.830625
	HPRT1	0.055	0.830122
	IGF1R	-0.079	0.829695
	TTC7A	-0.177	0.829205
	FAM120B	-0.055	0.828768
	SPRYD7	0.064	0.828418
	PNMA1	-0.1	0.827901
	ETNK2	0.133	0.8279
	HSPA12A	0.053	0.827402
	VTI1B	-0.059	0.827207
	NAGLU	0.15	0.827202
	CDC123	-0.061	0.826879
	PSEN2	-0.152	0.826597
	H3F3A	-0.21	0.826416
	WLS	-0.106	0.826349
	ADAM9	0.082	0.826192
	TXNL1	-0.102	0.825323
	XPOT	0.074	0.823687
	PALB2	-0.174	0.822727
	TET1	-0.166	0.822638
	ANKH	-0.101	0.821986
	FBXL12	-0.052	0.820992
	RECQL5	-0.064	0.820882
	RAB3IP	0.122	0.820397
	DDX18	0.08	0.820118
	ALG1	0.069	0.819764
	POLR1E	-0.067	0.818682
	ERLEC1	0.104			0.81777
	TRIM5	0.068	0.817582
	RAB20	-0.101	0.816188
	CTDSPL	-0.148	0.814482
	PRR5	0.069	0.813338
	ENSA	-0.138	0.81332
	SERTAD2	-0.245	0.813137
	DTX3L	-0.086	0.812917
	OGFRL1	-0.081	0.812343
	GAB1	-0.087	0.812278
	PAGE2B	0.241	0.810677
	MORF4L2	0.089	0.810627
	ASUN	-0.087	0.80991
	LOXL3	0.264	0.809786
	CEP89	-0.083	0.809518
	FCHSD2	-0.098	0.809113
	UBTF	-0.086	0.808933
	RPL26L1	0.11	0.808749
	UXS1	-0.066	0.808685
	PABPC1	-0.055	0.808175
	ZNF407	-0.055	0.807905
	PGK2	0.126	0.806936
	WDR20	-0.076	0.806552
	HEATR6	0.059	0.806184
	MYRF	-0.131	0.804886
	AMPH	0.145	0.804753
	PQLC3	-0.21	0.804597
	TIMM10B	0.299	0.803647
	IDH3B	0.071	0.803416
	HAPLN3;HAPLN4	0.15	0.803117
	STK19	0.109	0.802887
	SNCG	0.063	0.802342
	NARFL	-0.082	0.801132
	EIF5	0.094	0.800842
	MAST4	0.233	0.800196
	ACADSB	0.093	0.799073
	SURF1	-0.085	0.798591
	GHITM	0.105	0.798562
	C18orf32	0.104	0.798273
	PTBP2	0.127	0.798074
	SARS2	0.059	0.798013
	TNPO3	0.098	0.797883
	CA13	0.084	0.797492
	PRKAR2B	0.069	0.797215
	ZNF280B	0.108	0.797131
	MED13L	0.091	0.796716
	ELOVL5	-0.104	0.796549
	HAUS1	-0.066	0.795371
	RNASEL	-0.076	0.795252
	PCLO	0.08	0.795025
	PLCH1	0.132	0.794641
	ZNF260	0.091	0.794293
	RPS19	-0.103	0.794185
	ITGB4	-0.173	0.794022
	HDAC2	-0.052	0.793935
	MAN2B2	0.067	0.793134
	CHD3	-0.224	0.792821
	AFF1	0.061	0.792495
	LRRFIP1	0.081	0.792487
	ZNF225;ZNF224	0.113	0.7921
	DEPDC1B	-0.14	0.791653
	CPOX	0.073	0.791484
	PLEKHM1	0.093	0.791046
	SCAF4	0.129	0.791029
	ALKBH1	-0.082	0.790916
	CTAGE5;MIA2	0.091	0.790743
	SSH2	-0.267	0.790183
	BCAM	-0.075	0.790142
	FAM98A	0.08	0.788739
	ZNF865	0.1	0.787982
	TTLL4	-0.082	0.787717
	OXA1L	0.077	0.787459
	DSG2	-0.057	0.787446
	CALB2	-0.065	0.787151
	ASXL1	-0.068	0.787044
	ARMCX5	0.087	0.785884
	SCAMP3	0.073	0.785173
	DDIT4	0.238	0.785128
	CTBP2	0.051	0.785029
	TIAM2	-0.239	0.784085
	PI4K2A	0.062	0.784077
	TOR1AIP2	0.091	0.783567
	IGHMBP2	-0.083	0.782538
	CCNA2	-0.162	0.782487
	HNRNPA2B1	-0.099	0.78011
	ATF3	0.111			0.779474
	THOC7	-0.084	0.7788
	DEPDC1	-0.125	0.777729
	TBC1D20	0.102	0.77765
	FOXP4	0.194	0.777314
	UBE2Q1	-0.068	0.776611
	AHI1	-0.079	0.774277
	CTBS	0.157	0.773628
	CCDC101	-0.048	0.773614
	TOR1B	-0.081	0.773466
	CBL	-0.065	0.772183
	UHRF1BP1	0.066	0.771625
	TAOK3	-0.053	0.771365
	VIM	-0.095	0.771028
	UBTD1	-0.058	0.770182
	C19orf25	0.226	0.770009
	CAMKMT	-0.185	0.769921
	EPS15L1	0.073	0.769916
	BRMS1	-0.053	0.768607
	CLIC2	0.094	0.768465
	TMEM33	-0.096	0.768107
	SLC26A6	-0.069	0.768097
	CENPI	-0.117	0.767254
	DUS1L	-0.072	0.766686
	TRPC4AP	-0.064	0.765857
	SLC35A4	0.123	0.764479
	RPL37	-0.216	0.764037
	SSBP4	0.166	0.763759
	SRRM2	-0.054	0.763335
	AASDHPPT	0.075	0.763246
	LZTS1	-0.113	0.763089
	MTCH1	-0.055	0.762906
	AARSD1	-0.058	0.762901
	MZT2A	0.098	0.762473
	STX4	0.076	0.762404
	WDR19	-0.079	0.76217
	GRK6	-0.082	0.761402
	C2orf47	0.104	0.761146
	ZRANB2	0.126	0.761073
	SSBP2	0.165	0.761006
	SLU7	0.075	0.760866
	LRRC4B	0.088	0.760508
	RP2	0.062	0.760243
	KIF5A	-0.135	0.758826
	RIT1	0.115	0.758785
	KHNYN	-0.069	0.758785
	PGP	-0.057	0.758729
	SNRPB	-0.118	0.758357
	ALDH3A2	0.129	0.758217
	IFRD1	0.109	0.757436
	ZNF106	-0.065	0.756917
	TMBIM6	-0.118	0.755996
	ZNF354C	0.11	0.755124
	MAPKAPK2	-0.073	0.755117
	POGLUT1	0.077	0.754811
	HIST2H2BE;HIST1H2BO	-0.127	0.75442
	POP5	0.107	0.754178
	NDUFB5	0.067	0.754027
	UBL7	0.12	0.753832
	SNAPC3	-0.072	0.753795
	SRP72	0.075	0.753633
	EURL	-0.088	0.753349
	RAD51C	-0.081	0.753267
	USP5	0.069	0.753249
	ARR3	0.161	0.753054
	TMEM205	0.064	0.752518
	SMARCD2	0.08	0.752505
	NUB1	-0.096	0.752232
	ZDHHC8	-0.187	0.752077
	PUS10	-0.078	0.751431
	PSMD13	0.085	0.75139
	MEF2D	0.139	0.751157
	PNRC1	0.221	0.750979
	ATXN1	0.105	0.749477
	MGST1	0.192	0.748511
	SEC24B	0.053	0.748259
	KDM2B	-0.069	0.747172
	TAOK1	-0.055	0.746956
	CXorf67	-0.054	0.746902
	FBXO46	-0.114	0.746558
	TBC1D16	0.061	0.746446
	VPS8	0.056	0.745871
	XPC	0.065	0.745425
	TMED9	0.065	0.74499
	TATDN3	0.191	0.744785
	CARKD	0.116	0.744726
	EXO5	-0.098	0.744572
	BCL2L2	0.074	0.744212
	IQSEC2	-0.08	0.743273
	PIK3R1	0.049	0.743247
	UBQLN2	0.053	0.742502
	PDCD10	0.076	0.742469
	KIAA0100	-0.075	0.742208
	TMEM214	0.051	0.74208
	TNIP2	-0.175	0.741789
	LEPROTL1	-0.18	0.741587
	EIF2B2	0.075	0.741386
	CYP4X1	0.179	0.741356
	IRF2BP1	0.052	0.740899
	ANAPC10	0.101	0.740739
	MED24	0.05	0.74033
	SRP19	-0.077	0.740262
	SIKE1	-0.057	0.740232
	CDC45	-0.07	0.740033
	ZBTB1	-0.096	0.739706
	INTS8	0.073	0.739241
	FAM134C	-0.088	0.738723
	GP6	-0.135	0.738581
	MRE11A	-0.071	0.738556
	RGCC	0.158	0.738509
	WBP2	-0.059	0.738388
	LIPA	0.116	0.738207
	DIRC2	-0.216	0.738122
	LYPLAL1	0.069	0.73787
	RPS6KA4	-0.058	0.73768
	PDK3	-0.083	0.737131
	SETD1B	-0.091	0.736649
	DAZAP1	-0.048	0.736514
	TCF3	0.134	0.736373
	SSR4	0.064	0.736298
	HMOX2	-0.135	0.735928
	DNAJC16	-0.046	0.734994
	IGSF8	-0.082	0.734852
	TULP4	0.098	0.734716
	PLXND1	-0.282	0.734565
	SNX17	-0.077	0.733871
	GM2A	0.114	0.733773
	YIPF1	0.119	0.733604
	RASAL1	-0.227	0.733123
	FAM83D	-0.156	0.732273
	METTL21A	-0.102	0.73223
	FAM114A2	0.095	0.731203
	HJURP	-0.162	0.730821
	FAM161A	-0.103	0.729893
	TMSB4X	0.227	0.728831
	PKNOX1;PKNOX2	0.078	0.728335
	GXYLT2	-0.147	0.728089
	ITGB5	-0.069	0.727657
	RPL11	-0.129	0.727371
	MITD1	-0.187	0.727179
	HNRNPC	-0.251	0.727178
	SCAF1	-0.065	0.727096
	KIF22	-0.145	0.726854
	NR2C2AP	-0.09	0.726297
	RPS28	-0.133	0.725473
	LAGE3	-0.113	0.72544
	MPC2	0.063	0.725075
	P4HA2	-0.158	0.725035
	CASK	0.074	0.724301
	PSRC1	-0.248	0.724258
	HELLS	-0.063	0.724174
	SS18	0.194	0.723885
	CCDC137	-0.075	0.723869
	HEXDC	-0.171	0.723841
	TMF1	0.102	0.723763
	HECTD1	-0.048	0.723351
	TAF12	-0.073	0.723274
	FOXRED1	0.053	0.722689
	ARL6IP6	0.067	0.722282
	MED6	0.059	0.721988
	LAMTOR3	0.055	0.72163
	ZMPSTE24	0.065	0.72102
	UQCC3	-0.146	0.720164
	SLC25A3	-0.088	0.720149
	C1orf123	0.049	0.719498
	SNX8	-0.049	0.719174
	MTMR12	0.055	0.718681
	GAS2L3	-0.211	0.718404
	DZIP3	-0.097	0.71776
	PIGS	0.121	0.717316
	RRP36	-0.078	0.716897
	SASH1	-0.067	0.716821
	CYP2J2	0.095	0.716558
	PSMB10	-0.116	0.71631
	STRIP2	-0.081	0.716252
	NSD1	-0.055	0.715727
	PABPC5	0.08	0.715537
	PRKRA	-0.079	0.715464
	BCKDK	-0.264	0.715323
	INTS5	0.053	0.714839
	ACOT4	-0.168	0.714758
	CADM1	0.089	0.714637
	C19orf52	0.064	0.714592
	RPL7A	-0.095	0.714539
	SNRNP27	-0.065	0.714506
	PLAA	0.057	0.714324
	TPM2	-0.119	0.714022
	NSUN3	-0.113	0.713956
	RPS25	-0.164	0.713247
	HSPA1B;HSPA1A	0.148	0.712993
	RPL26	-0.13	0.710911
	RPS6	-0.082	0.710817
	KCTD5	-0.07	0.709959
	NBR1	0.089	0.709493
	CRTC2	0.101	0.709168
	SEC61B	0.059			0.708486
	PABPN1	-0.132	0.708007
	CENPO	-0.092	0.707832
	MTMR6	-0.064	0.707691
	MAGEL2	0.2	0.707627
	PVRL3	-0.095	0.707502
	PKM	-0.087	0.706941
	NDUFS4	-0.077	0.706931
	PLRG1	0.046	0.706919
	C19orf60	-0.159	0.706523
	NUP93	0.053	0.706508
	ADCY6;ADCY5	-0.084	0.706486
	LLPH	-0.105	0.706347
	UBA5	0.049	0.706291
	NDUFS1	-0.067	0.706233
	SMAP	-0.062	0.705924
	KDM6A;UTY	-0.062	0.705854
	CCDC51	0.07	0.705792
	TTK	-0.146	0.705757
	C9orf40	-0.223	0.705524
	GNG5	0.215	0.704931
	ZNF518A	0.175	0.70477
	GLTSCR1	0.237	0.704258
	ZFP64	-0.105	0.703444
	CSNK1A1;CSNK1A1L	-0.054	0.702151
	BRD2	0.046	0.701934
	ECI1	0.081	0.701526
	MPV17	0.089	0.701258
	CROT	-0.099	0.701135
	NHP2L1	-0.095	0.700975
	RABL3	-0.07	0.700754
	GDE1	0.051	0.700744
	VPS13B	-0.094	0.700607
	RTN4	0.065	0.700397
	USP7	0.043	0.69933
	SAFB	0.064	0.698792
	ZNF827	-0.115	0.698192
	RNF41	0.077	0.697525
	ABHD6	0.089	0.697318
	TMEM126A	-0.108	0.697301
	GEMIN2	0.054	0.697147
	FBXL3	-0.082	0.696923
	MRPL27	0.073	0.696157
	ATP6V1C1	0.067	0.696007
	FAM171A2	-0.088	0.695956
	ETHE1	-0.052	0.695616
	TAF11	-0.06	0.695307
	RGS19	0.08	0.694622
	ERLIN1	-0.076	0.693857
	ATG12	0.071	0.693665
	FIS1	-0.08	0.693443
	SLC25A24	-0.084	0.693195
	SPAG7	-0.069	0.692888
	SNAP25	-0.106	0.69159
	PRMT5	0.083	0.691317
	NMT1	0.063	0.691254
	CDCA7	-0.167	0.690532
	ASH1L	-0.064	0.689694
	PTDSS2	-0.144	0.689289
	SLBP	0.11	0.688911
	PDSS2	-0.057	0.688638
	PCNXL4	-0.177	0.688431
	FXR2	0.052	0.688302
	ZC3H4	0.06	0.688291
	HMBOX1	0.105	0.688282
	PITPNB	-0.06	0.688257
	UBAC1	-0.098	0.688042
	DCP1B	0.147	0.687964
	DUSP11	-0.082	0.687918
	PRKD1	-0.076	0.6878
	OGDH	0.056	0.687714
	LRRC14	0.044	0.687398
	CCNB1	-0.14	0.687297
	ROGDI	-0.064	0.686673
	LRRC1	0.101	0.686429
	HDGF	-0.061	0.686352
	ADK	-0.065	0.686015
	BRAT1	-0.098	0.685995
	USP53	0.14	0.685988
	CSTF2	0.093	0.685886
	APOO	0.068	0.685387
	AMIGO2	0.151	0.685231
	EIF4EBP2	0.08	0.685133
	SS18L1	0.228	0.684457
	UAP1L1	-0.068	0.683925
	PRPF18	-0.049	0.683907
	CIRH1A	-0.065	0.68349
	MELK	-0.112	0.683375
	COG3	0.097	0.68331
	FZD2	-0.128	0.683069
	NRBF2	0.065	0.68233
	PTRHD1	0.222	0.682298
	SLC16A3	-0.069	0.682044
	ZSCAN18	-0.153	0.681474
	RPL7	0.109	0.681118
	TCF4	-0.125	0.681062
	TMEM127	0.106	0.679235
	UCKL1	-0.045	0.679161
	ZNF580	-0.14	0.678997
	GNB2L1	-0.084	0.678497
	NAA50	-0.096	0.678233
	PTPRG	-0.058	0.678211
	PTGES3	-0.094	0.677842
	COQ6	0.071	0.677825
	MRPS10	0.054	0.677413
	TAF9B	-0.07	0.677349
	PPP1R7	0.051	0.67694
	RPL13A	-0.085	0.676794
	APBA2	0.064	0.676556
	DCAF6	0.068	0.676197
	CRK	0.071	0.675937
	GAP43	0.068	0.675366
	DNAJA4	0.108	0.675291
	OXSM	-0.092	0.674536
	DHFR	-0.046	0.674533
	QSOX2	0.069	0.674207
	CCPG1	-0.148	0.674174
	MMADHC	0.061	0.673834
	VTA1	0.059	0.672734
	C10orf35	0.108	0.672513
	C14orf80	-0.06	0.672263
	PIGO	-0.064	0.672193
	MPHOSPH6	-0.093	0.671443
	SMARCC2	-0.057	0.670999
	CIR1	0.061	0.67054
	STAM	0.102	0.670392
	HIC2	0.108	0.670225
	TRIAP1	0.251	0.670152
	NACAP1	0.069	0.669751
	IPO8	0.065	0.669596
	ANKRD27	-0.052	0.669587
	NFKBIB	0.154	0.669475
	SGK223	-0.089	0.669159
	EIF4EBP1	0.24	0.668658
	ROMO1	0.113	0.66835
	TRAF3	-0.201	0.667837
	PUSL1	-0.171	0.667416
	TMEM63B	-0.18	0.667296
	C1orf122	0.093	0.666871
	HNRNPD	-0.043	0.666449
	ZPR1	0.11	0.666296
	PTMA	-0.091	0.665996
	IRF2BP2	0.068	0.665781
	FAM60A	0.083	0.665433
	RAB3D	0.056	0.665059
	SCO2	-0.134	0.664809
	CENPJ	0.046	0.664724
	CLASRP	-0.06	0.663987
	RAP2C	0.068	0.663867
	GLA	0.056	0.663782
	PRKAG1	0.057	0.663634
	VPS35	0.128	0.66362
	ZZZ3	-0.068	0.662276
	NCKAP5L	-0.072	0.662235
	SLC43A1	-0.147	0.662115
	ZNF180	-0.143	0.662092
	ID1	-0.156	0.661694
	CHCHD1	0.074	0.661259
	THUMPD3	0.053	0.661249
	MRPL14	0.057	0.661006
	RBBP8	-0.075	0.660915
	ZNHIT3	-0.09	0.660717
	UBE2B	0.067	0.660535
	ARL14EP	-0.06	0.660041
	PLEKHG3	-0.049	0.659958
	STK17A	0.131	0.659845
	SLC39A7	0.11	0.659519
	CEP104	0.11	0.659174
	EIF6	0.077	0.658785
	HNRNPU	-0.057	0.658736
	BCOR	-0.094	0.658728
	RFFL	0.118	0.658505
	GCDH	-0.058	0.657934
	MTO1	-0.069	0.65768
	PRKAB1	0.094	0.65767
	ZBTB7B	-0.07	0.65734
	PLAT	-0.133	0.656975
	SPATA33	-0.06	0.656965
	SRSF1	-0.064	0.656899
	MAT2B	0.049	0.656784
	ETV6	0.089	0.656623
	MRPS16	0.092	0.656416
	TBCA	-0.046	0.656295
	NOL3	0.278	0.65618
	HSPB11	0.089	0.656011
	ATL2	0.066	0.655874
	UBE2Z	-0.054	0.655068
	ACBD6	0.083	0.654931
	ZNF512B	-0.079	0.654808
	TPBG	0.125	0.654458
	SMC3	-0.047	0.65441
	PMS1	0.048	0.654346
	OBFC1	-0.065	0.654052
	FZD6	-0.099	0.653694
	SLC2A3;SLC2A14	0.075	0.653593
	OSBPL11	0.092	0.6532
	CCDC28A	0.082	0.652949
	TUBG1;TUBG2	-0.057	0.65291
	TMEM50B	-0.057	0.652832
	ADNP	-0.055	0.65276
	SAE1	-0.054	0.652509
	HSCB	0.088	0.651981
	KIAA0355	0.099	0.651061
	KIAA1217	0.058	0.650955
	PHLDB1	-0.082	0.650779
	MBD1	0.049	0.650489
	SMAD4	-0.067	0.650467
	TPD52L1	0.116	0.650174
	KLHL28	0.108	0.64982
	HNRNPH1	-0.057	0.649528
	SLC39A3	0.109	0.649329
	LENG1	-0.109	0.649077
	LONP1	0.048	0.649063
	CIC	0.061	0.648835
	SUN2	-0.149	0.648805
	SLIRP	-0.073	0.648737
	EIF1AD	0.095	0.648606
	DYNC2LI1	-0.06	0.648237
	ZNF219	0.079	0.648085
	C12orf57	0.193	0.647841
	TTC17	-0.086	0.647841
	RBPMS2	-0.044	0.647394
	CDCA5	-0.122	0.647361
	TMED5	0.072	0.646707
	RMI2	-0.13	0.645972
	C12orf29	0.085	0.645875
	MARS2	0.08	0.645828
	GEMIN6	0.105	0.645725
	MAGEA12	-0.071	0.645261
	RAB8B	-0.056	0.64522
	IFT20	-0.186	0.644131
	USMG5	0.172	0.643975
	ARRB2	-0.121	0.643952
	TMEM258	-0.151	0.643749
	STARD3	-0.069	0.643477
	NDUFB3	0.116	0.64344
	TMEM167A	0.258	0.643404
	TSN	0.049	0.643164
	CST3	0.166	0.643109
	TIMM17B	0.087	0.643064
	SEC11A	-0.067	0.643036
	METTL6	-0.085	0.642843
	YBX2	0.077	0.642746
	NYNRIN	-0.068	0.642645
	DLAT	0.071	0.641762
	KHDRBS1	-0.062	0.641694
	ZNF347	0.099	0.641563
	RPS19BP1	0.051	0.64109
	NDUFA12	-0.07	0.6408
	TAF7	-0.061	0.640719
	RNASEH2C	-0.086	0.64047
	IQSEC1	-0.08	0.640263
	SREBF1	0.069	0.640258
	CSTF2T	-0.06	0.640199
	TYW5	-0.071	0.63957
	SDF4	0.103	0.639446
	ALG10;ALG10B	-0.086	0.639224
	SYT2;SYT1	0.107	0.63906
	SEC16A	0.069	0.638989
	SLC12A6	-0.082	0.638715
	SRP68	0.051	0.638554
	AQP1	-0.111	0.638199
	SNX11	0.061	0.638175
	ARL10	-0.117	0.637656
	ZNF444	0.176	0.637611
	TTC4	-0.08	0.637566
	RBMS3	0.16	0.637352
	HLA-B	-0.128	0.636629
	ATAD3A	0.062	0.636571
	SUN1	-0.057	0.636534
	CAPN15	-0.065	0.63638
	USP40	-0.173	0.636217
	STXBP4	-0.082	0.636171
	EEF1G	0.047	0.635418
	DTD1	-0.069	0.635222
	CNOT11	0.071	0.634757
	FAM120C	-0.127	0.634472
	RAB43	0.055	0.634228
	UBA3	0.077	0.634052
	PHKA1	0.045	0.634017
	UEVLD	-0.041	0.633587
	LGALSL	-0.1	0.632646
	SHOC2	0.061	0.63247
	CC2D1B	-0.071	0.632255
	ZNF518B	-0.053	0.632039
	SYMPK	0.044	0.630596
	ADRBK2	0.056	0.630304
	KLHL25	-0.112	0.629631
	IFT22	-0.06	0.629369
	FAM98C	0.047	0.629105
	WBSCR16	-0.063	0.629082
	ZNF706	-0.132	0.629021
	FLNC	-0.073	0.628751
	ETS1	-0.133	0.628618
	RITA1	-0.121	0.62803
	HDAC11	-0.149	0.627966
	FBXO3	-0.097	0.627813
	CD55	0.054	0.627375
	UBE2E1	0.106	0.627185
	RALGAPB	0.073	0.626978
	L1RE1	-0.057	0.626502
	METTL2B	0.074	0.625755
	PNPLA6	-0.054	0.625517
	SLC9A3R1	-0.049	0.625511
	TCP1	0.064	0.625498
	C21orf2	-0.081	0.625444
	CAMSAP1	-0.063	0.625014
	MPHOSPH8	0.079	0.624962
	FZR1	-0.169	0.624808
	EIF3H	-0.054	0.624749
	TEAD4	-0.261	0.624428
	MBD4	0.063	0.624398
	SCLT1	-0.095	0.624265
	BANF1	0.209	0.623876
	TEFM	0.071	0.623798
	HERPUD2	-0.109	0.622646
	PELO	0.052	0.622022
	INO80B	0.049	0.621023
	AZIN2	-0.052	0.620618
	RIN2	0.146	0.62035
	GJA1	0.136	0.620222
	DDT;DDTL	-0.06	0.620218
	ST5	-0.067	0.618646
	B3GALT6	-0.101	0.617659
	TMX1	-0.086	0.617363
	FIP1L1	0.047	0.617234
	SGSM3	-0.127	0.617152
	NPHP4	-0.12	0.617068
	CYP20A1	0.107	0.616918
	TPD52L2	0.056	0.616902
	CRTC3	0.172	0.616804
	EXOC1	-0.052	0.616672
	WDR12	0.065	0.616582
	CEP63	0.046	0.615532
	DARS	0.04	0.614927
	TMEM17	-0.14	0.614804
	CEP55	-0.135	0.614732
	TRMT11	0.044	0.614343
	GMFB	-0.055	0.614217
	E2F6	0.064	0.613904
	CEP192	-0.065	0.613885
	RBM5	-0.046	0.613787
	EP300	0.044	0.613723
	NCSTN	0.063	0.613254
	TCEAL5;TCEAL3;TCEAL6	-0.103	0.613188
	KANK2	-0.063	0.613108
	RAD54L2	-0.066	0.612159
	PIGU	-0.07	0.612115
	AKIP1	-0.062	0.611873
	CCDC85C	-0.145	0.61152
	PRDM11	-0.164	0.611342
	LRCH1	-0.105	0.611152
	WDR54	-0.066	0.61113
	GPSM2	-0.123	0.610958
	LEPROT	-0.06	0.610831
	XRCC4	0.066	0.610708
	YEATS2	-0.042	0.61051
	AZIN1	0.083	0.61019
	STOM	0.096	0.61011
	SH3GL1	-0.054	0.610071
	PANK1	-0.079	0.609462
	VASH1	0.098	0.609325
	FAM198B	0.072	0.609237
	RPL14	-0.139	0.609147
	SPATS2L	-0.048	0.60882
	DSC1	0.25	0.608282
	CKAP2L	-0.158	0.607853
	NSUN4	0.05	0.607753
	PLBD2	0.107	0.607479
	ABHD10	0.061	0.607337
	SGTA	0.09			0.60733
	SMIM13	-0.087	0.607269
	XXYLT1	0.071	0.607219
	RPL18	-0.092	0.606901
	ABCC4	-0.05	0.606535
	RBL2	-0.14	0.606438
	YIF1B	0.053	0.606224
	HECW2	0.044	0.605777
	GPX3	0.1	0.605769
	PRAF2	-0.126	0.605719
	BRCA1	-0.076	0.605224
	FOXM1	-0.113	0.60489
	SEC24D	0.154	0.604837
	RAB3B	0.051	0.604415
	PDAP1	-0.091	0.603628
	RNF185	-0.068	0.603594
	SEC61G	-0.102	0.603306
	BCL9L	0.136	0.603223
	FBXO45	-0.05	0.603115
	KBTBD8	-0.073	0.603053
	UQCR10	0.127	0.602431
	RAP1GDS1	0.065	0.602372
	C2orf42	-0.118	0.602317
	RGS7	-0.076	0.601901
	ULK3	0.095	0.60174
	RNF113A	0.068	0.601659
	KIAA0922	-0.084	0.60051
	GPR39	-0.089	0.600394
	UBN2	-0.056	0.600286
	METTL5	-0.095	0.600148
	BOLA3	0.066	0.600136
	CORO1A	0.071	0.599608
	MGAT5	-0.135	0.599485
	CCDC12	-0.071	0.599322
	ADAMTS1	0.181	0.599291
	PRIMPOL	-0.111	0.598661
	GOT2	0.057	0.598468
	MGAT5B	-0.149	0.59836
	RPS14	-0.069	0.598275
	FTSJ2	0.099	0.597596
	ISCA1	0.053	0.597542
	RTKN2	-0.095	0.597434
	CBWD1;CBWD2	0.051	0.597346
	BRAF	0.053	0.597284
	OXR1	-0.09	0.596923
	PSMC3IP	-0.125	0.596844
	PPIL3	0.063	0.596597
	OTUD4	0.055	0.596494
	RUSC1	0.107	0.596449
	TAB3	0.089	0.596228
	DAB2	0.152	0.596103
	PAK1	0.055	0.595682
	MAPKAP1	-0.066	0.595567
	NOS1	0.182	0.595322
	ANKRD46	0.06	0.595269
	TP53RK	0.058	0.594605
	RBBP7	0.076	0.594462
	STEAP2	-0.114	0.59432
	CCDC22	0.044	0.594238
	SMARCD1	-0.041	0.59415
	TIMM10	-0.071	0.594084
	ZNF317	-0.059	0.593826
	CHTF18	0.064	0.593602
	PELP1	0.042	0.593384
	DSG1	0.274	0.593287
	TERF2IP	0.051	0.592735
	RPL6	-0.134	0.592702
	TIMM22	0.068	0.592672
	NHP2	-0.085	0.592581
	YAE1D1	-0.08	0.592264
	C5orf24	-0.071	0.592149
	SYTL2	0.174	0.592107
	HSP90AB2P	0.083	0.591737
	SENP2	-0.167	0.591302
	PPP2R1A	0.055	0.59081
	IQGAP1	0.07	0.5907
	SULT1A1;SULT1A2	0.102	0.590221
	RPS7	-0.054	0.590129
	NUBP2	0.046	0.590115
	ATE1	-0.046	0.589906
	STMN1	-0.146	0.589799
	USP31	-0.162	0.589564
	PLCE1	-0.148	0.589561
	RAB9A	0.068	0.589174
	LRP10	-0.042	0.588863
	CSTF3	0.036	0.588453
	NOL4L;NOL4	-0.108	0.588416
	CCBL2	0.049	0.58809
	SETDB1	0.047	0.588044
	EEF2	-0.039	0.587829
	ALYREF	-0.102	0.587799
	CCDC127	0.059	0.587306
	DTWD1	-0.055	0.58721
	LRPAP1	-0.054	0.587183
	ARHGAP23	-0.048	0.586995
	NAMPT	0.05	0.586811
	RHOT1	-0.042	0.585821
	FABP5	-0.084	0.585669
	KNSTRN	-0.204	0.585563
	SNCA	0.078	0.585479
	PFDN6	0.063	0.585474
	MPI	0.063	0.585099
	LTA4H	0.045	0.585069
	GNB4	-0.062	0.584616
	FN3KRP	0.062	0.584613
	COG6	0.046	0.584598
	UBFD1	0.052	0.584363
	TOM1L2	0.109	0.584346
	DCAF12L1	0.068	0.584216
	MRPL49	0.065	0.584018
	NSUN6	-0.059	0.583407
	TCEB1	0.135	0.583071
	HIST1H2BK;H2BFS	-0.13	0.582945
	HSP90AB1	-0.079	0.58288
	C10orf76	0.049	0.582694
	MPST	-0.067	0.58269
	FDXACB1	-0.107	0.582487
	NQO2	0.053	0.582358
	SLX4IP	-0.115	0.582218
	GBF1	0.046	0.581952
	SNRPG;SNRPGP15	0.092	0.58146
	AK9;ANKRD42	0.065	0.580885
	TANGO6	0.063	0.580259
	CGGBP1	-0.074	0.579954
	PPP1R11	-0.048	0.579458
	SLC5A6	-0.143	0.57924
	ENTPD6	-0.082	0.578752
	SPRTN	-0.203	0.578624
	WDR70	-0.052	0.578562
	ATG14	-0.049	0.578541
	KPNA6	0.073	0.57802
	PPFIA1	-0.047	0.577591
	FCF1	-0.102	0.57664
	RPS6KA5	0.073	0.576631
	HELZ	-0.05	0.576569
	JPH3	-0.095	0.576357
	CAAP1	0.052	0.576225
	BTBD10	-0.053	0.575897
	ZC4H2	-0.162	0.575735
	MBOAT7	-0.047	0.575709
	OSBPL10	-0.044	0.575644
	SRPK2	0.06	0.575575
	CHCHD2;CHCHD2P9	0.18	0.575486
	CRY1	-0.065	0.575304
	MEA1	0.233	0.574352
	IP6K2	-0.066	0.574236
	ANKMY2	0.057	0.574155
	BRF2	0.112	0.573909
	ZMYM1	-0.11	0.573544
	CDC26	-0.132	0.573445
	DHX33	-0.053	0.572582
	ZNF292	-0.073	0.57258
	SYPL1	-0.048	0.572514
	USP35	-0.126	0.572198
	MAP4	0.074	0.572157
	SSFA2	-0.06	0.572112
	COQ10B	0.076	0.57193
	POLR1B	0.054	0.571598
	RBMX	-0.058	0.571118
	OTUB1	0.046	0.570869
	VCP	0.06	0.570854
	TGOLN2	-0.106	0.570842
	RPS5	-0.087	0.570452
	PPP6C	0.043	0.570132
	TFPT	-0.045	0.570129
	MRPL20	0.046	0.570078
	NUMBL	0.074	0.570031
	QSOX1	0.103	0.569942
	IRS1	-0.076	0.569831
	FAM109B	-0.1	0.569649
	TMED1	0.082	0.569462
	MIPOL1	0.062	0.569328
	EDRF1	-0.052	0.569082
	ATL3	0.041	0.569055
	GALM	0.057	0.568905
	HSBP1	0.24	0.568863
	FOXO3	0.1	0.568553
	EGFR	0.25	0.568537
	CEP44	-0.066	0.568164
	YTHDF3	0.065	0.568109
	ANXA5	-0.11	0.568041
	PTGS2	0.065	0.567912
	DCP2	0.061	0.567261
	LAMB3	0.085	0.567196
	GNB5	-0.094	0.56708
	DIDO1	-0.05	0.566885
	SRSF7	-0.069	0.566746
	CCDC138	-0.078	0.566518
	MAGEA10	-0.091	0.566318
	MAOA	0.044	0.566275
	HLA-F	-0.224	0.565424
	BZW2	0.062	0.565367
	CAMK4	-0.056	0.565293
	DNAJC9	-0.069	0.564762
	PDXDC1	0.067	0.564756
	KDM4C	-0.076	0.564488
	UQCRQ	0.085	0.564258
	GRAMD1A	-0.084	0.563921
	RAB34	-0.119	0.563539
	DSCC1	-0.041	0.563074
	MLX	-0.049	0.562989
	PML	-0.048	0.562191
	CYTH3;CYTH2	-0.052	0.56194
	AP1G1	0.114	0.561915
	LSM7	-0.229	0.561879
	TRIM28	0.045	0.561661
	PSMA7	-0.049	0.561594
	COG7	0.052	0.561168
	SLC22A18	0.137	0.561168
	HYOU1	0.158			0.561041
	DNASE2	0.115	0.560912
	OSTM1	0.053	0.560738
	GLT8D1	0.11	0.560577
	UBE2K	0.049	0.560206
	TMEM263	-0.271	0.560114
	CAPZA2	0.065	0.559959
	AGFG1	0.04	0.559949
	CHST14	-0.083	0.559735
	GALC	0.147	0.559725
	RRS1	-0.086	0.559502
	GNAZ	0.181	0.559446
	PRKAR2A	-0.037	0.559317
	IRF8	-0.168	0.559144
	PYURF	0.213	0.558983
	TMED2	0.076	0.558841
	PSPH	0.096	0.558505
	DGCR8	0.082	0.558332
	BCL9	0.078	0.558314
	TEAD1	-0.053	0.558288
	PTGES2	-0.055	0.558288
	SMARCC1	0.046	0.558247
	HOXC8;HOXB8	-0.076	0.558097
	CEP128	-0.066	0.557953
	TEX30	0.078	0.557604
	BPNT1	-0.218	0.557428
	ATG101	-0.046	0.557388
	POC5	-0.067	0.557379
	HMGN4	-0.066	0.557108
	KIF21A	0.044	0.556971
	CDC42SE2	-0.068	0.556637
	IRGQ	0.137	0.556028
	ZNF212	-0.092	0.555919
	KEAP1	-0.073	0.55565
	PPP6R3	0.059	0.555521
	KRIT1	0.127	0.555406
	MCM8	-0.047	0.555246
	ATP9A	-0.064	0.555227
	TMPO	-0.054	0.554985
	PON2	0.131	0.554747
	DACT1	-0.16	0.554443
	HK2	0.099	0.554355
	SETD2	-0.08	0.554209
	WHSC1	-0.035	0.553633
	FAM188A	0.047	0.553552
	ERCC5	0.074	0.55349
	TTC12	-0.14	0.553271
	EIF4G1	0.054	0.553157
	TRMT10A	0.051	0.55284
	LUZP1	-0.045	0.552417
	FAM91A1	0.081	0.551232
	GAR1	0.1	0.551138
	SMIM12	0.108	0.550984
	LAMC1	0.16	0.550809
	BLOC1S5	0.05	0.55073
	CNEP1R1	-0.157	0.550592
	ALKBH2	0.072	0.5505
	CEP152	-0.054	0.55046
	ALKBH4	-0.084	0.550003
	BUB1B	-0.102	0.549776
	PWP2	0.042	0.549512
	PTP4A1	0.187	0.549478
	MRPS14	-0.09	0.548937
	PICK1	-0.082	0.548743
	WDR81	-0.04	0.548677
	ASNSD1	-0.058			0.548628
	SUPT5H	0.046	0.548424
	CDK20	-0.095	0.548369
	RNASE7	0.186	0.548226
	COA5	-0.169	0.548197
	BRD7	-0.038	0.548168
	AGPAT6	-0.069	0.548132
	HIST1H1A	-0.123	0.547366
	AUTS2	-0.081	0.547209
	RCBTB2	-0.082	0.547103
	ATP6V1D	-0.067	0.546965
	CACNB3	-0.09	0.54674
	TMEM97	0.199	0.546729
	ARHGAP21	-0.075	0.546726
	GLS	0.078	0.546684
	TMEM259	-0.074	0.545622
	ARID3A	-0.084	0.544748
	CNNM4	0.055	0.544422
	MAU2	0.084	0.544204
	ARL16	-0.13	0.54396
	CCDC97	-0.084	0.543912
	SNTA1	-0.053	0.54376
	PGRMC2	0.059	0.54364
	PCK2	0.047	0.543462
	TGM3	0.193	0.542663
	JUP	0.28	0.542641
	RPL38	-0.087	0.54223
	MGAT2	0.038	0.542078
	SMC2	-0.064	0.541966
	TINAGL1	0.08	0.541049
	MYBL2	0.064	0.540488
	KLHL11	-0.041	0.539965
	WWP1	-0.075	0.539774
	NISCH	0.059	0.539733
	MFAP1	0.037	0.539678
	ATAD1	0.065	0.539508
	DCAF12	0.11	0.539247
	GPX4	-0.098	0.538358
	ERP44	0.069	0.538136
	PPP2R2A	0.045	0.538133
	NPHP3	0.097	0.538051
	XRCC6	-0.072	0.537965
	MAPK12	-0.061	0.537918
	MAN1A2	-0.151	0.537758
	NUDT21	0.057	0.537749
	KLC3	-0.068	0.537512
	RPL8	-0.058	0.537192
	SP110	-0.209	0.536808
	GPR56	0.148	0.536522
	MAP4K2	-0.047	0.536368
	MOSPD2	0.044	0.536338
	EMC1	0.034	0.536235
	EPRS	0.063	0.536183
	UBE3B	-0.074	0.535536
	ANKRD11	0.045	0.535534
	MAN1B1	0.071			0.535362
	ANP32A	0.072	0.534949
	POLG	-0.059	0.534893
	ICT1	0.058	0.534837
	NAE1	0.037	0.534782
	SNX5	-0.067	0.534678
	DUSP14	-0.183	0.534673
	PPP2R5A	0.036	0.534573
	ZNRF2	0.074	0.533937
	DIAPH1	0.048	0.533797
	SRGAP2	-0.036	0.533604
	PLEKHH3	-0.106	0.533584
	G6PC3	-0.049	0.53302
	ZNF639	0.069	0.532607
	RRAS2	-0.054	0.532285
	POLR2A	-0.048	0.53213
	SCRN3	0.039	0.531953
	ECM1	0.095	0.53176
	RAB1B	0.045	0.531572
	CDC25B	-0.234	0.531558
	RHBDD2	0.07	0.531266
	SMARCA1	-0.046	0.531179
	DR1	-0.072	0.531115
	SEPT6	0.07	0.531097
	TBCK	-0.055	0.530782
	PCNT	-0.068	0.530523
	HMGN2	-0.076	0.530419
	JARID2	-0.086	0.530164
	DDX5	-0.052	0.52984
	TLCD1	0.097	0.52983
	BCL2L13	0.083	0.529688
	PPIL2	-0.056	0.529624
	WRAP73	-0.072	0.529623
	TMEM47	-0.27	0.52956
	TXN2	-0.171	0.529559
	PPP2R3C	0.051	0.529167
	H2AFV;H2AFZ	-0.063	0.528984
	FAM53C	-0.11	0.52845
	CXorf38	0.056	0.528313
	CKS2	-0.109	0.528202
	CCDC132	-0.062	0.527972
	NHLRC2	0.065	0.527679
	BIRC6	-0.038	0.527558
	FNDC3B	0.073	0.527521
	ZYX	0.138	0.527485
	NFXL1	0.084	0.527268
	DNAJC6	0.077	0.527128
	PRPF3	-0.063	0.526966
	ESPL1	-0.159	0.526877
	NEK1	0.065	0.526785
	TPPP	-0.071	0.526732
	PHB	0.069	0.526581
	FAM96A	0.069	0.526539
	CORO7	0.073	0.526255
	FOXK2	-0.046	0.525943
	HIST1H2BD;HIST1H2BH;HIST2H2BF	-0.241	0.525936
	IFI30	-0.047	0.525862
	C11orf96	-0.133	0.525779
	SOWAHC	-0.039	0.525366
	ARF3	-0.085	0.524399
	DMWD	-0.058	0.523902
	ACTBL2	-0.072	0.523698
	KCTD12	-0.066	0.523548
	PNRC2	0.122	0.523396
	APPL2	0.062	0.523312
	SNX33	-0.054	0.523188
	SMG5	-0.038	0.522866
	SERPINH1	0.097	0.522379
	ALG11	0.073	0.521964
	IL1RAP	-0.043	0.521265
	EWSR1	-0.085	0.521162
	MCM10	-0.092	0.52072
	KIF21B	-0.086	0.520605
	MADD	0.124	0.520524
	CENPL	-0.068	0.519528
	FUBP3	0.05	0.519502
	ERCC3	-0.044	0.51904
	TRIM24	-0.079	0.519004
	STIM2	-0.048	0.518464
	ELFN2	-0.071	0.518158
	SPICE1	-0.076	0.518071
	PRC1	-0.116	0.51807
	INTS4	-0.051	0.517413
	ANLN	-0.151	0.517406
	MSI1	0.039	0.517398
	TRIM33	0.052	0.516705
	DDX42	0.036	0.516698
	HNRNPF	-0.057	0.516694
	C2CD5	0.048	0.51608
	CIAO1	-0.045	0.515996
	SEP15	-0.058	0.515759
	STIL	-0.089	0.515741
	GNE	0.036	0.515638
	TSPAN4	0.077	0.51558
	TMEM38B	0.061	0.515273
	CDK5RAP2	-0.065	0.51507
	HNRNPA1	-0.061	0.514868
	NCLN	-0.039	0.51458
	FMR1	0.05	0.514557
	LSM1	-0.082	0.514532
	KIFAP3	-0.037	0.514446
	RPS11	-0.048	0.514415
	GPD1L	0.053	0.514254
	RECQL4	-0.054	0.51414
	ENDOV	-0.078	0.514077
	GCN1L1	-0.034	0.513932
	ING3	0.048	0.513645
	DUSP9	-0.051	0.51345
	EEF1A1;EEF1A1P5	-0.059	0.513162
	KLHDC10	0.073	0.512066
	OLFM2	0.101	0.511846
	WARS	0.077	0.511798
	RND3	0.226	0.511615
	HTRA2	-0.056	0.511516
	PRKACG	0.081	0.511384
	SRC	0.068	0.511277
	TARS	0.037	0.511227
	WDR43	0.058	0.511212
	GIPC1	-0.055	0.510712
	MIER1	0.05	0.510603
	PHLPP1	0.048	0.510401
	NOP2	0.051	0.510289
	PRUNE	0.095	0.510212
	SSB	0.053	0.510208
	SHMT2	0.052	0.510027
	TRIP10	-0.088	0.509854
	TSPYL5	-0.038	0.509561
	HS1BP3	0.056	0.509401
	PPP3CA	-0.052	0.508428
	TIMM8A	0.223	0.508272
	NR1H2	-0.05	0.508244
	GLTSCR2	-0.054	0.507889
	ETFDH	0.033	0.507885
	TUBGCP4	0.054	0.507641
	ZWINT	-0.051	0.506853
	NFATC2	0.059	0.506571
	RAD51D	0.084	0.506526
	IST1	0.085	0.506375
	TMEM109	0.035	0.506335
	MAGEA11	-0.085	0.505661
	CPSF6	0.039	0.505383
	AP3M2	-0.068	0.504834
	TFIP11	0.036	0.504829
	PDSS1	0.074	0.50475
	ERCC2	-0.055	0.504553
	IPO9	0.099	0.50387
	FLCN	-0.057	0.503695
	UBLCP1	-0.035	0.503646
	PSMB6	-0.109	0.503626
	CNOT6	-0.063	0.503465
	SNAP47	-0.081	0.503389
	PLEKHJ1	-0.074	0.503181
	TLDC1	0.062	0.503113
	NCAPH	-0.056	0.502944
	PHRF1	-0.054	0.502339
	HACD2	-0.041	0.502113
	CLINT1	0.048	0.501788
	COA3	0.071	0.501683
	AREL1	0.086	0.500589
	UBQLN4	0.085	0.500576
	MAEA	-0.055	0.500553
	MANEA	0.047	0.500467
	MIER2	0.112	0.500308
	CHD8	-0.04	0.500196
	ZBTB10	0.048	0.499848
	SKP2	-0.072	0.499837
	SART1	-0.039	0.49971
	TWISTNB	0.083	0.499691
	TXNDC9	-0.073	0.499434
	FBXO11	-0.134	0.499206
	TIMM8B	0.122	0.499005
	NOM1	-0.046	0.498863
	MOCOS	0.053	0.498805
	PPP1R13L	-0.076	0.498792
	HEBP1	-0.044	0.498751
	FAM49A	-0.054	0.49868
	CNOT3	0.038	0.498514
	NANS	0.04	0.498098
	NTN1	-0.072	0.498039
	SPG7	-0.042	0.49797
	GFPT1	0.066	0.497827
	OSMR	0.074	0.497342
	MRFAP1	-0.08	0.49701
	RERE	-0.051	0.496949
	NUBPL	-0.048	0.49694
	TPRN	0.044	0.496938
	PHYH	0.04	0.496815
	XPNPEP1	0.094	0.496605
	ISL2	0.075	0.496505
	HLA-E	-0.1	0.496127
	POLR2G	0.045	0.496091
	FTH1	0.119	0.496006
	TINF2	-0.059	0.49508
	SGK1	-0.204	0.49499
	SLC2A13	-0.099	0.49498
	PHGDH	0.053	0.494536
	TMEM87A	0.228	0.494219
	ORMDL1	0.093	0.494016
	CLIC4	0.157	0.493934
	SCAF8	0.04	0.493686
	NCAPG2	-0.04	0.493672
	MAP3K1	-0.093	0.49367
	SCYL1	0.074	0.49309
	PPIP5K2	0.039	0.493029
	RAN	-0.086	0.492721
	SPCS1	0.042	0.492692
	CHERP	0.08	0.492599
	CYCS	-0.063	0.49217
	LAMA5	0.137	0.492142
	ARMC8	0.049	0.492096
	IRF2	0.06	0.492088
	CDAN1	-0.072	0.492068
	RTCB	0.039	0.491938
	TAX1BP3	-0.061	0.491856
	ARC	-0.14	0.491774
	POFUT1	-0.036	0.491621
	SALL1;SALL3	0.104	0.491222
	PRKD3	-0.089	0.49121
	TRIM16;TRIM16L	0.165	0.49108
	PBDC1	-0.038	0.490876
	TDRD3	0.06	0.490797
	PPT2	0.083	0.490701
	ARID1A	0.038	0.490485
	SUCLG2	0.066	0.490307
	SLC16A2	-0.134	0.490171
	ZNF593	-0.067	0.489918
	C11orf84	0.05	0.489643
	C1orf174	-0.051	0.489113
	ZNF697	0.084	0.489097
	KLC1	-0.034	0.489085
	AAAS	-0.043	0.489067
	WDR48	0.043	0.48898
[truncated: 6,656 more rows]

## Sheet: Fig 3B
Data Fig 3B
Mass Spectrometry data associated to this work are available via ProteomeXchange with identifier PXD017445 with identifier PXD017445.
	GO_ENDOPLASMIC_RETICULUM_UNFOLDED_PROTEIN_RESPONSE									GO_NEGATIVE_REGULATION_OF_RESPONSE_TO_ENDOPLASMIC_RETICULUM_STRESS
	NAME	PROBE	GENE SYMBOL	GENE_TITLE	RANK IN GENE LIST	RANK METRIC SCORE	RUNNING ES	CORE ENRICHMENT		NAME	PROBE	GENE SYMBOL	GENE_TITLE	RANK IN GENE LIST	RANK METRIC SCORE	RUNNING ES	CORE ENRICHMENT
	row_0	HERPUD1	null	null	0	1.33	0.146653	Yes		row_0	HERPUD1	null	null	0	1.33	0.26934	Yes
	row_1	XBP1	null	null	4	0.666	0.219739	Yes		row_1	XBP1	null	null	4	0.666	0.403863	Yes
	row_2	CREB3L2	null	null	12	0.548	0.279344	Yes		row_2	DNAJB9	null	null	18	0.472	0.497934	Yes
	row_3	DNAJB9	null	null	18	0.472	0.330803	Yes		row_3	HSPA5	null	null	105	0.253	0.539152	Yes
	row_4	ATF4	null	null	98	0.267	0.350984	Yes		row_4	SYVN1	null	null	191	0.193	0.568335	Yes
	row_5	NFE2L2	null	null	104	0.257	0.378736	Yes		row_5	DNAJC3	null	null	215	0.179	0.601906	Yes
	row_6	HSPA5	null	null	105	0.253	0.406633	Yes		row_6	HYOU1	null	null	273	0.158	0.627263	Yes
	row_7	EIF2AK3	null	null	121	0.239	0.431228	Yes		row_7	UBE2J1	null	null	325	0.142	0.650079	Yes
	row_8	TSPYL2	null	null	149	0.217	0.451991	Yes		row_8	DERL2	null	null	366	0.133	0.672354	Yes
	row_9	SYVN1	null	null	191	0.193	0.468467	Yes		row_9	CLU	null	null	389	0.128	0.695712	Yes
	row_10	DNAJC3	null	null	215	0.179	0.485508	Yes		row_10	ERLEC1	null	null	538	0.104	0.699534	Yes
	row_11	HYOU1	null	null	273	0.158	0.496248	Yes		row_11	SGTA	null	null	693	0.09	0.699822	Yes
	row_12	CTH	null	null	309	0.146	0.508245	Yes		row_12	BCL2L1	null	null	715	0.088	0.715197	Yes
	row_13	DERL2	null	null	366	0.133	0.516346	Yes		row_13	SVIP	null	null	1808	0.043	0.596706	No
	row_14	ASNS	null	null	403	0.125	0.525909	Yes		row_14	UBXN1	null	null	2140	0.035	0.565238	No
	row_15	HSPA13	null	null	416	0.122	0.537955	Yes		row_15	NCK1	null	null	2784	0.023	0.494998	No
	row_16	SSR1	null	null	417	0.122	0.551407	Yes		row_16	ATF6B	null	null	3401	0.013	0.425878	No
	row_17	ATF3	null	null	474	0.111	0.557082	Yes		row_17	USP25	null	null	3439	0.012	0.423998	No
	row_18	PDIA5	null	null	624	0.097	0.550312	Yes		row_18	OS9	null	null	3678	0.009	0.398098	No
	row_19	EXTL2	null	null	628	0.096	0.560546	Yes		row_19	OPA1	null	null	4381	-0.001	0.31653	No
	row_20	ATF6	null	null	640	0.095	0.569732	Yes		row_20	NCK2	null	null	4643	-0.005	0.287141	No
	row_21	ZBTB17	null	null	685	0.091	0.574609	Yes		row_21	PARK7	null	null	4713	-0.006	0.280318	No
	row_22	RNF121	null	null	737	0.086	0.578113	Yes		row_22	PTPN1	null	null	5538	-0.018	0.187982	No
	row_23	PDIA6	null	null	857	0.078	0.572765	Yes		row_23	USP14	null	null	5752	-0.022	0.167627	No
	row_24	DNAJB11	null	null	877	0.077	0.579028	Yes		row_24	LRRK2	null	null	5883	-0.025	0.157547	No
	row_25	CALR	null	null	917	0.074	0.582616	Yes		row_25	UBE2G2	null	null	6158	-0.03	0.131706	No
	row_26	SRPRB	null	null	1027	0.069	0.577448	No		row_26	YOD1	null	null	6246	-0.032	0.128052	No
	row_27	GFPT1	null	null	1123	0.066	0.573589	No		row_27	WFS1	null	null	6753	-0.044	0.0780228	No
	row_28	ATP6V0D1	null	null	1163	0.064	0.576075	No		row_28	TXNDC12	null	null	6951	-0.049	0.0649989	No
	row_29	HSP90B1	null	null	1242	0.061	0.573658	No		row_29	CREB3L1	null	null	7071	-0.053	0.0618706	No
	row_30	VCP	null	null	1264	0.06	0.577812	No		row_30	PPP1R15A	null	null	7394	-0.064	0.037324	No
	row_31	TPP1	null	null	1373	0.056	0.571327	No		row_31	BFAR	null	null	7618	-0.074	0.0263343	No
	row_32	TLN1	null	null	1464	0.053	0.566622	No		row_32	UBAC2	null	null	7840	-0.087	0.0182102	No
	row_33	PIK3R1	null	null	1571	0.049	0.5596	No		row_33	CREB3	null	null	7889	-0.091	0.0310476	No
	row_34	MYDGF	null	null	1583	0.049	0.563713	No		row_34	TMBIM6	null	null	8169	-0.118	0.0224453	No
	row_35	EXTL3	null	null	1779	0.044	0.545707	No		row_35	PPP1R15B	null	null	8343	-0.148	0.0322655	No
	row_36	EP300	null	null	1780	0.044	0.550559	No
	row_37	COPS5	null	null	1942	0.04	0.536097	No
	row_38	ACADVL	null	null	2230	0.033	0.506094	No
	row_39	SHC1	null	null	2338	0.031	0.496969	No
	row_40	SEC31A	null	null	2596	0.027	0.469821	No
	row_41	NCK1	null	null	2784	0.023	0.450437	No
	row_42	FKBP14	null	null	2994	0.02	0.428144	No
	row_43	DERL1	null	null	3028	0.019	0.42637	No
	row_44	PREB	null	null	3085	0.018	0.421791	No
	row_45	ATF6B	null	null	3401	0.013	0.3863	No
	row_46	EIF2AK2	null	null	3494	0.012	0.376839	No
	row_47	ADD1	null	null	3578	0.011	0.368323	No
	row_48	DCTN1	null	null	3603	0.01	0.366612	No
	row_49	TBL2	null	null	4144	0.003	0.303645	No
	row_50	ASNA1	null	null	4248	0.001	0.291681	No
	row_51	EDEM1	null	null	4271	0.001	0.289213	No
	row_52	GSK3A	null	null	4509	-0.003	0.261762	No
	row_53	NCK2	null	null	4643	-0.005	0.246724	No
	row_54	BAX	null	null	4674	-0.005	0.243758	No
	row_55	VAPB	null	null	4996	-0.01	0.207233	No
	row_56	AMFR	null	null	5105	-0.012	0.195897	No
	row_57	YIF1A	null	null	5197	-0.013	0.186663	No
	row_58	PARP16	null	null	5232	-0.014	0.184222	No
	row_59	ARFGAP1	null	null	5242	-0.014	0.18471	No
	row_60	PPP2R5B	null	null	5501	-0.018	0.156453	No
	row_61	PTPN1	null	null	5538	-0.018	0.154217	No
	row_62	DAB2IP	null	null	5677	-0.021	0.140357	No
	row_63	TATDN2	null	null	5693	-0.021	0.140914	No
	row_64	EIF2S1	null	null	5783	-0.023	0.133018	No
	row_65	BAK1	null	null	5865	-0.025	0.126279	No
	row_66	CDK5RAP3	null	null	5915	-0.026	0.123403	No
	row_67	KLHDC3	null	null	5968	-0.027	0.120284	No
	row_68	YOD1	null	null	6246	-0.032	0.0913431	No
	row_69	ERN1	null	null	6532	-0.038	0.0621256	No
	row_70	CXXC1	null	null	6547	-0.039	0.0647849	No
	row_71	WIPI1	null	null	6563	-0.039	0.067327	No
	row_72	PTPN2	null	null	6628	-0.041	0.0643458	No
	row_73	DDX11	null	null	6734	-0.044	0.0568894	No
	row_74	WFS1	null	null	6753	-0.044	0.0596312	No
	row_75	CUL7	null	null	6836	-0.046	0.0550914	No
	row_76	LMNA	null	null	6856	-0.047	0.0580467	No
	row_77	MBTPS2	null	null	6940	-0.049	0.0537205	No
	row_78	CREB3L1	null	null	7071	-0.053	0.0443261	No
	row_79	STUB1	null	null	7228	-0.058	0.0324352	No
	row_80	HDGF	null	null	7321	-0.061	0.0283772	No
	row_81	PPP1R15A	null	null	7394	-0.064	0.0269944	No
	row_82	BFAR	null	null	7618	-0.074	0.00901414	No
	row_83	CREB3	null	null	7889	-0.091	-0.012601	No
	row_84	TMEM33	null	null	7965	-0.096	-0.0108069	No
	row_85	BOK	null	null	8098	-0.11	-0.0141507	No
	row_86	GOSR2	null	null	8165	-0.118	-0.0088758	No
	row_87	MBTPS1	null	null	8282	-0.136	-0.0074771	No
	row_88	PPP1R15B	null	null	8343	-0.148	0.00180904	No
	row_89	CCND1	null	null	8581	-0.277	0.00457162	No

## Sheet: Fig 3E
Data Fig 3E
	ER-associated mean intensity (a.u.)
	DMSO	PERKi 0.5uM	SKI-II 10uM	PERKi 0.5uM + SKI-II 10uM	Thapsig. 5uM	PERKi 0.5uM + Thapsig. 5uM	Tunic. 10ug/mL	PERKi 0.5uM + Tunic. 10ug/mL
	97.2494	95.9159	72.5957	66.2499	72.0479	99.3608	74.1407	76.2419
	101.219	97.9681	68.1891	68.6438	68.1237	90.5204	71.2928	80.7517
	101.532	91.1949	66.6047	70.3296	70.9758	93.3851	72.6554	76.9722
	104.531	94.3635	73.0242	74.5991	72.1679	100.288	69.1375	88.3178
	105.066	98.7023	70.9531	72.9993	71.0635	93.2311	70.3458	81.8396
	101.346	104.801	75.6544	74.319	70.6673	93.5843	69.9702	80.6268
	98.34	103.412	80.9838	81.0974	68.9323	100.64	80.4349	81.9048
	97.5789	104.921	77.7457	83.39	80.6907	109.049	71.0289	87.4765
	104.081	106.074	74.8692	79.9668	76.5586	109.33	76.4438	83.0573
