# Supplementary material for: A chemical screen for modulators of mRNA translation identifies a distinct mechanism of toxicity for sphingosine kinase inhibitors
Source: PLoS Biol. 2021 May 25;19(5):e3001263. doi: 10.1371/journal.pbio.3001263 (PMC8183993; doi:10.1371/journal.pbio.3001263)
Supplement: S4 Data — (XLSX) [file pbio.3001263.s011.xlsx]

## Sheet: Fig 4A
Data Fig 4A
	Normalised nuclei count					Normalised nuclei count
	DMSO	SKI-II 10uM	SKI-II 10uM + PERKi 0.5uM	DMSO + PERKi 0.5uM		DMSO	SKI-II 10uM	SKI-II 10uM + ISRIB 10nM	DMSO + ISRIB 10nM
	100	66.0305	86.2967	114.805		100	64.9662	81.7643	112.607
	100	63.6287	86.0333	112.209		100	64.9054	91.4918	116.103
	100	77.5832	85.8756	104.411		100	74.7751	92.4546	102.13

## Sheet: Fig 4B
Data Fig 4B
	% Viability
	DMSO	SKI-II 1uM	SKI-II 1uM + PERKi 3 uM	SKI-II 1uM + ISRIB 10 nM	DMSO + PERKi 3 uM	DMSO + ISRIB 10 nM
	100	38.495	88.1088	80.8582	121.902	127.035
	100	40.6291	82.6567	64.0461	108.992	120.889
	100	44.6548	63.7607	78.2295	85.1244	120.054

## Sheet: Fig 4C
Data Fig 4C
	ATF4 nuclear mean Intensity (a.u.)
	DMSO	SKI-II	PF543	ABC294640	DES1 inh.
	101.359	112.372	102.76	128.475	104.291
	102.661	114.549	96.3266	123.473	104.141
	95.9801	113.97	97.0176	133.184	102.971
	102.033	110.696	98.8398	124.007	102.598
	102.423	111.628	94.5327	119.43	103.47
	95.5443	112.402	95.7217	127.773	97.7139
	100.699	108.749	104.646	109.984	101.183
	99.3011	116.214	110.436	114.868	104.987

## Sheet: Fig 4D
Data Fig 4D
	ER-associated mean intensity (a.u.)
	DMSO	SKI-II	PF543	ABC294640	DES1 inh.
	101.013	79.5106	121.834	69.59	112.056
	96.1828	81.2116	106.197	75.5574	119.725
	102.805	82.1799	103.862	70.1037	117.591
	97.4384	75.676	105.858	71.9232	105.738
	100.646	71.5339	104.729	80.9607	113.573
	101.915	70.0849	112.239	69.8399	119.111
	101.555	73.0116	98.1523	68.3613	96.855
	98.4449	78.14	95.3774	65.2799	103.222

## Sheet: Fig 4F
Data Fig 4F
	ER-associated mean intensity (a.u.)
	CONTROL	CONTROL + SKI-II	SPHK1-KO	SPHK1-KO + SKI-II	SPHK2-KO	SPHK2-KO + SKI-II	SPHK1,2-KO	SPHK1,2-KO + SKI-II
	96.1899	78.9181	99.5255	74.0962	95.3553	79.179	102.537	76.5578
	104.185	79.2731	90.8379	73.036	95.8864	75.2043	99.0665	78.8203
	99.6256	76.2042	101.422	72.755	96.4621	70.9899	97.5681	80.2052
	97.0202	79.2048	94.1234	74.609	92.553	82.7905	90.0537	75.231
	100.049	77.5378	92.999	76.3287	88.0545	80.488	89.7242	79.481
	102.931	79.5341	92.8236	73.6172	100.202	79.0485	89.4109	74.4542
	105.215	83.4761	99.4765	83.8024	95.4398	82.9122	95.7724	77.8639
	91.0938	82.0586	104.08	83.016	102.287	81.8073	94.3446	75.457
	103.691	79.2704	98.7572	83.3768	93.6636	81.6909	93.012	75.1682

## Sheet: Fig 4G
Data Fig 4G
	OPP mean intensity (a.u.)
	CONTROL	CONTROL + SKI-II	SPHK1-KO	SPHK1-KO + SKI-II	SPHK2-KO	SPHK2-KO + SKI-II	SPHK1,2-KO	SPHK1,2-KO + SKI-II
	100.329	76.5806	97.9436	70.839	99.6665	75.9839	85.8638	62.5659
	96.0407	77.3368	96.1598	74.4697	95.5373	77.1369	86.3633	63.1213
	103.63	78.2534	94.6733	76.5903	97.0467	73.3455	86.6525	65.4121
	97.952	73.0153	96.1958	67.9942	94.6219	67.5104	90.0763	58.1396
	100.1	72.3591	91.6172	66.9715	95.4117	67.9768	85.388	58.3404
	101.948	73.168	93.4416	61.9488	94.3231	56.5584	86.2489	33.1533
	105.278	71.1186	94.9553	70.1821	89.707	67.3558	84.1299	67.553
	94.3823	81.0429	87.719	71.2803	85.8406	70.0928	80.0215	63.8481
	100.339	74.8398	86.5301	64.2167	89.7075	67.8052	84.5023	58.9325

## Sheet: Fig 4H
Data Fig 4H
	Normalised nuclei count
	CONTROL	CONTROL + SKI-II	SPHK1-KO	SPHK1-KO + SKI-II	SPHK2-KO	SPHK2-KO + SKI-II	SPHK1,2-KO	SPHK1,2-KO + SKI-II
	100	73.5918	100	68.4189	100	72.9531	100	76.7748
	100	72.8091	100	74.3561	100	78.8139	100	69.9743
	100	77.0308	100	74.425	100	77.269	100	80.6962
