# Supplementary material for: A chemical screen for modulators of mRNA translation identifies a distinct mechanism of toxicity for sphingosine kinase inhibitors
Source: PLoS Biol. 2021 May 25;19(5):e3001263. doi: 10.1371/journal.pbio.3001263 (PMC8183993; doi:10.1371/journal.pbio.3001263)
Supplement: S5 Data — (XLSX) [file pbio.3001263.s012.xlsx]

## Sheet:  S1A Fig
Data S1A Fig
All data related to the validation of the screen can be found in S2 Table and S3 Table
		OPP mean intensity (a.u.)					HPG mean intensity (a.u.)
		10uM	3uM	1uM	Torin	CHX	10uM	3uM	1uM	Torin	CHX
	NVP-BVU972	124.049	107.228	90.9788			137.939	132.255	113.96
	FK-506 (Tacrolimus)	133.975	122.757	115.447			132.931	124.836	121.289
	JNK Inhibitor V	109.814	127.139	121.672			85.5304	132.898	122.414
	Clomiphene citrate	136.029	124.084	115.538			122.582	114.605	90.2296
	ARC 239 dihydrochloride	119.899	116.986	100.312			121.62	115.583	101.772
	Imatinib (STI571)	131.019	121.664	113.462			121.396	110.508	91.5347
	UNC1999	121.586	118.68	108.095			77.0583	119.482	110.801
	Torin				39.795					64.6849
	CHX					13.3489					29.4028

## Sheet:  S1B Fig
Data S1B Fig
		OPP mean intensity (a.u.)
		1uM			3uM			10uM			Torin 2			CHX
	NVP-BVU972	97.4996	99.8487	96.4846	95.8926	95.087	93.0315	85.1475	93.3468	91.927
	FK-506	97.322	94.2145	98.7786	90.4133	90.6755	92.2943	90.8217	89.7739	93.512
	JNK Inhibitor V	101.494	103.968	101.579	91.5348	98.5407	95.9212	87.5664	90.8815	95.059
	Clomiphene	97.1757	99.297	100.018	99.0987	97.1801	98.4396	96.2489	98.4554	102.32
	ARC239	94.116	103.571	99.8723	93.7935	96.5379	96.2394	86.724	93.2553	93.7778
	Imatinib	100.555	100.949	99.8327	99.2056	96.9788	97.8793	95.6543	95.6203	98.0675
	UNC1999	94.1918	101.796	97.7812	93.1462	90.6625	94.2477	85.2108	97.1854	100.229
	Torin 2										69.018	62.6342	68.4091
	CHX													8.81952	8.92108	11.4621

## Sheet:  S1C Fig
Data S1C Fig
	OPP mean intensity (a.u.)
	U2OS
	Control	Insulin 5nM	Insulin 0.1uM	Torin 2 0.5 uM	Starv.	Starv. + Insulin 5nM	Starv. + Insulin 0.1uM	Torin 2 0.5 uM
	93.2339	85.4698	101.305	77.8266	79.762	74.5731	91.7386	61.6129
	98.9783	93.4718	94.1567	75.328	80.2128	82.3821	92.3118	57.8875
	107.788	101.265	97.8637	74.4983	77.7024	76.3033	86.2182	58.4108
	98.0661	93.6739	87.6513	69.1829	81.6512	81.4068	82.7601	65.4462
	95.4031	91.739	92.9389	77.4386	84.1978	71.7288	88.0277	51.5379
	106.531	112.974	101.198	72.803	85.4303	59.0004	83.9437	57.1192
	100.883	96.2604	88.8902	67.7212	87.8531	84.7812	103.353	70.6028
	96.1091	102.626	104.444	75.3426	75.7093	85.926	100.058	47.6491
	103.008	105.428	115.468	69.0665	72.8488	83.9667	94.5438	53.8011
	MCF7
	Control	Insulin 5nM	Insulin 0.1uM	Torin 2 0.5 uM	Starv.	Starv. + Insulin 5nM	Starv. + Insulin 0.1uM	Torin 2 0.5 uM
	96.3327	92.4634	104.577	50.0231	46.0892	50.075	74.1436	35.5152
	101.676	107.642	114.449	62.629	46.3015	63.3118	74.0324	30.9452
	101.992	95.9674	115.198	62.465	48.2453	69.9352	78.5424	31.4288
	103.215	117.58	119.578	67.3293	36.6799	51.599	65.7506	23.9225
	104.452	120.591	121.149	69.2099	35.0313	44.9689	59.0993	22.9849
	92.3333	112.804	123.963	72.954	34.0576	45.9993	54.4948	23.2414
	95.111	101.64	75.1207	48.6382	49.6957	65.7108	68.0009	26.6333
	98.7137	95.3219	100.68	49.6172	45.7494	55.6339	70.0983	27.1064
	106.175	106.887	109.175	51.465	40.8022	66.2652	80.8919	27.2308
	RPE
	Control	Insulin 5nM	Insulin 0.1uM	Torin 2 0.5 uM	Starv.	Starv. + Insulin 5nM	Starv. + Insulin 0.1uM	Torin 2 0.5 uM
	101.767	101.154	100.733	40.1247	54.2544	57.0386	56.1977	23.8585
	99.7041	104.859	105.353	40.0327	55.0267	54.8247	61.7978	22.4402
	98.5285	103.311	92.0028	33.6744	49.5409	55.1562	81.4692	25.8967
	91.5887	109.82	102.901	42.7282	61.1216	66.5696	71.5403	24.1085
	105.134	105.855	115.404	37.2629	54.5332	60.3491	59.6057	24.7569
	103.277	99.2132	105.434	29.9186	56.0185	58.3585	96.0513	23.906
	96.3487	92.7775	93.1873	35.4128	60.287	63.36	65.1221	24.2805
	97.7034	98.7148	88.8721	38.6738	56.0471	57.6991	66.732	24.3969
	105.948	94.8833	89.8832	39.0798	55.966	71.4626	66.5248	22.4393
