# Supplementary material for: A chemical screen for modulators of mRNA translation identifies a distinct mechanism of toxicity for sphingosine kinase inhibitors
Source: PLoS Biol. 2021 May 25;19(5):e3001263. doi: 10.1371/journal.pbio.3001263 (PMC8183993; doi:10.1371/journal.pbio.3001263)
Supplement: S6 Data — (XLSX) [file pbio.3001263.s013.xlsx]

## Sheet:  S2A Fig
Data S2A Fig
	OPP mean intensity (a.u.)
	DMSO	SKI-II	Torin 2	SKI-II + Torin 2
	104.493	81.0455	72.499	65.1862
	103.491	87.5404	79.2691	64.9236
	92.0162	85.1858	76.4162	65.2023
	98.4935	85.7604	80.9864	77.0025
	98.5115	83.7388	83.1476	73.3994
	102.995	82.8429	77.984	73.8255
	101.484	81.1263	77.0116	70.8807
	100.636	86.3765	80.277	67.4241
	97.8794	80.3837	74.6212	60.1455

## Sheet:  S2B Fig
Data S2B Fig
	OPP mean intensity (a.u.)
	DMSO	SKI-II	SKI-II + PERKi 0.5uM	PERKi 0.5uM
	96.7079	85.9083	105.309	104.633
	105.928	73.108	101.372	103.085
	97.3637	70.3095	106.648	97.8989
	101.662	66.3413	104.566	100.309
	98.8007	66.942	100.157	96.8594
	99.5377	77.3338	100.339	103.226
	102.287	68.7706	96.977	94.5383
	97.8698	71.8582	100.651	102.631
	99.8436	69.2475	106.724	90.3757

## Sheet:  S2C Fig
Data S2C Fig
	A260	DMSO	SKI-II	SKI-II + PERKi	Torin 2
	12	0.045264	0.049463	0.049311	0.041771
	12.03	0.045286	0.04932	0.049149	0.041835
	12.06	0.045283	0.049252	0.049151	0.041833
	12.09	0.045203	0.049274	0.049225	0.041713
	12.12	0.045143	0.049278	0.049167	0.041643
	12.15	0.045205	0.049206	0.049016	0.041676
	12.18	0.045275	0.049038	0.049017	0.041746
	12.21	0.045317	0.04888	0.049132	0.041755
	12.24	0.045303	0.048799	0.049206	0.041605
	12.27	0.045214	0.048775	0.049175	0.041522
	12.3	0.045157	0.048718	0.048976	0.04154
	12.33	0.045208	0.048646	0.048867	0.041563
	12.36	0.04526	0.048499	0.048905	0.041527
	12.39	0.045264	0.048342	0.049	0.041362
	12.42	0.045198	0.048294	0.049024	0.041246
	12.45	0.045151	0.04824	0.048895	0.041272
	12.48	0.045143	0.048161	0.048788	0.041354
	12.51	0.045111	0.048007	0.048783	0.041399
	12.54	0.045053	0.047845	0.048824	0.041302
	12.57	0.044943	0.047785	0.04883	0.041224
	12.6	0.044878	0.047758	0.048721	0.041295
	12.63	0.044919	0.047693	0.048539	0.041422
	12.66	0.045002	0.047558	0.048586	0.041517
	12.69	0.044991	0.047473	0.048857	0.041538
	12.72	0.044862	0.047458	0.049022	0.041454
	12.75	0.044769	0.047414	0.049067	0.041379
	12.78	0.044785	0.047352	0.048981	0.041429
	12.81	0.044826	0.047194	0.048914	0.041513
	12.84	0.044797	0.046973	0.048892	0.041487
	12.87	0.044686	0.046895	0.048892	0.041333
	12.9	0.044596	0.046849	0.048834	0.041234
	12.93	0.044613	0.046794	0.048675	0.041257
	12.96	0.044623	0.046658	0.048577	0.041332
	12.99	0.04461	0.046545	0.048567	0.041397
	13.02	0.044582	0.046543	0.048551	0.041356
	13.05	0.044472	0.046531	0.048467	0.041343
	13.08	0.044409	0.046483	0.048271	0.041414
	13.11	0.044439	0.046421	0.048121	0.041514
	13.14	0.044398	0.046267	0.048022	0.04154
	13.17	0.044275	0.046117	0.047812	0.041452
	13.2	0.044098	0.046095	0.047432	0.041418
	13.23	0.04403	0.046148	0.04697	0.041505
	13.26	0.044061	0.046171	0.046645	0.041621
	13.29	0.044106	0.046066	0.046469	0.04164
	13.32	0.044112	0.046007	0.046353	0.041535
	13.35	0.044028	0.045998	0.046214	0.041456
	13.38	0.044006	0.045961	0.046058	0.04151
	13.41	0.044047	0.04588	0.04589	0.041648
	13.41	0.044055	0.045858	0.045855	0.041671
	13.44	0.04408	0.045706	0.045684	0.04176
	13.47	0.044044	0.045608	0.045568	0.041714
	13.5	0.04392	0.04559	0.045446	0.041665
	13.53	0.043871	0.04562	0.045322	0.041728
	13.56	0.043641	0.045671	0.045151	0.041862
	13.59	0.043563	0.045666	0.045038	0.042009
	13.62	0.04373	0.045693	0.045024	0.042073
	13.65	0.043968	0.045771	0.045026	0.042076
	13.68	0.044096	0.045812	0.044957	0.042172
	13.71	0.04428	0.045827	0.044789	0.042412
	13.74	0.044429	0.045708	0.044634	0.042672
	13.77	0.044545	0.045663	0.044585	0.042821
	13.8	0.044634	0.045815	0.04452	0.042919
	13.83	0.044647	0.045987	0.044402	0.043072
	13.86	0.044751	0.046107	0.04421	0.043337
	13.89	0.044919	0.046169	0.044076	0.043655
	13.92	0.045087	0.04615	0.044068	0.043939
	13.95	0.045251	0.046194	0.044042	0.044136
	13.98	0.045333	0.046305	0.043985	0.044383
	14.01	0.04547	0.046424	0.043833	0.044754
	14.04	0.045636	0.046507	0.043657	0.045183
	14.07	0.045809	0.04651	0.043619	0.045408
	14.1	0.046018	0.046575	0.043568	0.045709
	14.13	0.046155	0.046707	0.043441	0.045977
	14.16	0.046377	0.046856	0.043314	0.046325
	14.19	0.046639	0.04701	0.043149	0.046769
	14.22	0.046861	0.047068	0.043019	0.047186
	14.25	0.047138	0.047194	0.042975	0.047563
	14.28	0.047333	0.047333	0.042958	0.047861
	14.31	0.047633	0.047455	0.042923	0.048223
	14.34	0.047936	0.047573	0.042805	0.048748
	14.37	0.048225	0.047596	0.042769	0.049181
	14.4	0.048483	0.047739	0.042804	0.049628
	14.43	0.048742	0.047928	0.042816	0.049956
	14.46	0.049037	0.048113	0.042827	0.050278
	14.49	0.04937	0.048283	0.042456	0.050819
	14.52	0.049733	0.048399	0.04206	0.051292
	14.55	0.050131	0.048569	0.042203	0.051772
	14.58	0.050462	0.048721	0.042479	0.052121
	14.61	0.050722	0.048837	0.042751	0.052546
	14.64	0.050984	0.048965	0.042881	0.053143
	14.67	0.051298	0.04907	0.042989	0.053563
	14.7	0.05172	0.049274	0.043105	0.054085
	14.73	0.052034	0.049542	0.043135	0.054421
	14.76	0.052337	0.049771	0.043183	0.054824
	14.79	0.052548	0.049939	0.043216	0.055404
	14.82	0.052876	0.050017	0.043289	0.055883
	14.85	0.05329	0.050209	0.043486	0.056283
	14.88	0.05362	0.050423	0.043676	0.056629
	14.91	0.053905	0.050683	0.043833	0.057028
	14.94	0.054186	0.050906	0.043884	0.057599
	14.97	0.054527	0.051071	0.043955	0.058065
	15	0.054867	0.051381	0.044177	0.058444
	15.03	0.055181	0.051696	0.044382	0.058437
	15.06	0.055474	0.051985	0.044589	0.058454
	15.09	0.055764	0.052221	0.04477	0.05893
	15.12	0.056129	0.052372	0.045005	0.05954
	15.15	0.056549	0.052588	0.045329	0.060184
	15.18	0.056817	0.052856	0.045647	0.060627
	15.21	0.057103	0.053106	0.045909	0.060953
	15.24	0.057353	0.053354	0.046068	0.061245
	15.27	0.057645	0.053536	0.046248	0.061558
	15.3	0.058008	0.05348	0.046553	0.061919
	15.33	0.058352	0.053223	0.046807	0.062194
	15.36	0.058733	0.053415	0.047011	0.062387
	15.39	0.058893	0.053977	0.0472	0.062654
	15.42	0.059076	0.054453	0.047409	0.062963
	15.45	0.059396	0.054881	0.047819	0.063282
	15.48	0.059732	0.055054	0.048183	0.063578
	15.51	0.06007	0.055239	0.048524	0.063778
	15.54	0.060224	0.055495	0.048814	0.064022
	15.57	0.060364	0.055766	0.049006	0.064289
	15.6	0.060657	0.056085	0.049244	0.064558
	15.63	0.060941	0.056238	0.049511	0.064698
	15.66	0.061258	0.056384	0.049793	0.064861
	15.69	0.061426	0.056641	0.050075	0.065066
	15.72	0.061626	0.056866	0.050207	0.065302
	15.75	0.061903	0.057104	0.050399	0.065534
	15.78	0.062105	0.057214	0.050721	0.065688
	15.81	0.062365	0.057349	0.051078	0.06571
	15.84	0.062471	0.057567	0.051412	0.065738
	15.87	0.062573	0.057739	0.051574	0.065887
	15.9	0.062779	0.057969	0.051799	0.066067
	15.93	0.062998	0.058077	0.052028	0.066124
	15.96	0.063199	0.058197	0.052323	0.066078
	15.99	0.063279	0.058397	0.052588	0.066048
	16.02	0.063355	0.058603	0.052719	0.066071
	16.05	0.063508	0.058774	0.053001	0.066037
	16.08	0.063621	0.058873	0.053339	0.066033
	16.11	0.063726	0.058944	0.053706	0.065994
	16.14	0.063724	0.059069	0.053912	0.065975
	16.17	0.063737	0.059225	0.054064	0.066005
	16.2	0.063834	0.059399	0.054186	0.066033
	16.23	0.063945	0.059445	0.054361	0.066005
	16.26	0.064062	0.059472	0.054616	0.065851
	16.29	0.064065	0.05955	0.054795	0.065645
	16.32	0.064084	0.059666	0.054895	0.065565
	16.35	0.064129	0.059772	0.054959	0.065478
	16.38	0.064084	0.059778	0.05503	0.065388
	16.41	0.064016	0.059794	0.055206	0.065291
	16.44	0.063965	0.0598	0.055368	0.065036
	16.47	0.063978	0.059864	0.055477	0.064842
	16.5	0.06404	0.059972	0.055391	0.064753
	16.53	0.064029	0.059977	0.055323	0.064655
	16.56	0.063975	0.060019	0.055418	0.064498
	16.59	0.063875	0.060167	0.055529	0.064167
	16.62	0.063808	0.060283	0.055591	0.063943
	16.62	0.063805	0.0603	0.055591	0.063908
	16.65	0.063777	0.060365	0.055531	0.063731
	16.68	0.063696	0.060349	0.055498	0.063558
	16.71	0.0636	0.060332	0.055534	0.063393
	16.74	0.063548	0.060375	0.05559	0.063129
	16.77	0.063397	0.06043	0.055615	0.062906
	16.8	0.063193	0.060514	0.055487	0.062742
	16.83	0.063068	0.060543	0.055395	0.062557
	16.86	0.062988	0.060457	0.055415	0.062287
	16.89	0.062896	0.060294	0.055428	0.061829
	16.92	0.062698	0.060259	0.055411	0.061505
	16.95	0.062498	0.060295	0.055244	0.06128
	16.98	0.062389	0.060319	0.055111	0.061131
	17.01	0.062275	0.06021	0.055039	0.060976
	17.04	0.062133	0.060042	0.05496	0.060635
	17.07	0.0619	0.059988	0.054863	0.060316
	17.1	0.06165	0.059999	0.054724	0.060034
	17.13	0.061542	0.059977	0.054497	0.059842
	17.16	0.061439	0.059834	0.054283	0.059675
	17.19	0.061323	0.059643	0.054134	0.059455
	17.22	0.061099	0.059572	0.054005	0.059233
	17.25	0.060828	0.059528	0.053853	0.058938
	17.28	0.060666	0.059472	0.05361	0.058762
	17.31	0.060484	0.059283	0.053409	0.058606
	17.34	0.060324	0.059042	0.053314	0.058381
	17.37	0.060034	0.058969	0.053227	0.058097
	17.4	0.059691	0.058938	0.053038	0.057867
	17.43	0.059507	0.0589	0.052727	0.057717
	17.46	0.059344	0.058749	0.052492	0.057555
	17.49	0.059212	0.058529	0.05241	0.057282
	17.52	0.059088	0.058444	0.052354	0.056947
	17.55	0.05886	0.058398	0.052199	0.056648
	17.58	0.058605	0.058351	0.051985	0.056492
	17.61	0.058406	0.05823	0.051848	0.056373
	17.64	0.058248	0.057959	0.051793	0.056143
	17.67	0.058064	0.057724	0.051691	0.055829
	17.7	0.057764	0.057618	0.051523	0.055509
	17.73	0.057588	0.057552	0.051265	0.055347
	17.76	0.057445	0.057453	0.051048	0.055244
	17.79	0.057296	0.057193	0.050948	0.055114
	17.82	0.057098	0.057023	0.05087	0.05486
	17.85	0.056752	0.05692	0.050768	0.05457
	17.88	0.056524	0.056866	0.05063	0.054408
	17.91	0.05638	0.056763	0.050377	0.054283
	17.94	0.056281	0.056472	0.050136	0.054113
	17.97	0.056127	0.056265	0.050018	0.053905
	18	0.055837	0.056197	0.049902	0.053769
	18.03	0.055645	0.056186	0.049796	0.053712
	18.06	0.055372	0.056138	0.04956	0.053634
	18.09	0.054878	0.055929	0.049401	0.053422
	18.12	0.054619	0.055744	0.049298	0.053133
	18.15	0.054532	0.055637	0.049208	0.052886
	18.18	0.054556	0.055615	0.049125	0.05277
	18.21	0.054643	0.055587	0.048884	0.052602
	18.24	0.05467	0.055384	0.048684	0.052388
	18.27	0.054673	0.055203	0.048565	0.052159
	18.3	0.054605	0.055135	0.048451	0.052013
	18.33	0.054446	0.0551	0.048321	0.051998
	18.36	0.054251	0.055073	0.04809	0.05199
	18.39	0.054153	0.054974	0.047942	0.051899
	18.42	0.054091	0.0548	0.047876	0.051671
	18.45	0.05399	0.054583	0.04783	0.051425
	18.48	0.053788	0.054494	0.047782	0.051387
	18.51	0.053626	0.054456	0.047595	0.0514
	18.54	0.053534	0.054337	0.04743	0.051323
	18.57	0.053471	0.054127	0.047343	0.051163
	18.6	0.053388	0.053944	0.047246	0.050883
	18.63	0.053214	0.053783	0.047125	0.050775
	18.66	0.053041	0.053629	0.046986	0.050806
	18.69	0.052971	0.05356	0.0468	0.050827
	18.72	0.052944	0.053433	0.046602	0.050773
	18.75	0.052862	0.053334	0.046497	0.050583
	18.78	0.052672	0.053309	0.046459	0.050492
	18.81	0.052472	0.053292	0.046383	0.050478
	18.84	0.052372	0.053174	0.046175	0.050445
	18.87	0.052289	0.05293	0.045998	0.050362
	18.9	0.052234	0.052722	0.045809	0.050178
	18.93	0.052097	0.05267	0.045708	0.050074
	18.96	0.05194	0.05267	0.045616	0.050061
	18.99	0.051891	0.05264	0.045401	0.050063
	19.02	0.051879	0.052481	0.044934	0.049999
	19.05	0.051823	0.052319	0.044478	0.04976
	19.08	0.051674	0.052267	0.044501	0.049666
	19.11	0.051565	0.052253	0.044666	0.049731
	19.14	0.051495	0.052189	0.044628	0.049779
	19.17	0.051465	0.052031	0.044577	0.049752
	19.2	0.051428	0.051906	0.044572	0.04959
	19.23	0.051277	0.051885	0.044561	0.049484
	19.26	0.051122	0.051896	0.044563	0.049525
	19.29	0.051063	0.051799	0.044451	0.049584
	19.32	0.051049	0.051557	0.044345	0.049512
	19.35	0.051022	0.051382	0.044342	0.049335
	19.38	0.050876	0.051382	0.04436	0.049168
	19.41	0.050745	0.051431	0.044339	0.049133
	19.44	0.050714	0.051433	0.044198	0.04924
	19.47	0.05071	0.051319	0.044088	0.049322
	19.5	0.050719	0.051254	0.044025	0.0493
	19.53	0.050656	0.051311	0.044009	0.049067
	19.56	0.050616	0.051389	0.043955	0.04868
	19.59	0.050661	0.051444	0.043768	0.048416
	19.62	0.050726	0.05139	0.043603	0.048657
	19.65	0.050786	0.051327	0.043519	0.048972
	19.68	0.050808	0.051379	0.043484	0.049086
	19.71	0.050711	0.051479	0.043444	0.049203
	19.74	0.050615	0.051582	0.043297	0.049393
	19.77	0.050646	0.051655	0.043175	0.049522
	19.8	0.050799	0.051584	0.043124	0.049627
	19.83	0.050917	0.051211	0.043108	0.049587
	19.83	0.050927	0.051146	0.04311	0.049579
	19.86	0.050903	0.050986	0.043095	0.049592
	19.89	0.05086	0.051232	0.042927	0.049728
	19.92	0.050852	0.051566	0.042762	0.049871
	19.95	0.050973	0.051739	0.042755	0.049993
	19.98	0.051117	0.05181	0.042808	0.05004
	20.01	0.051138	0.051971	0.04288	0.050117
	20.04	0.051151	0.052151	0.042894	0.050328
	20.07	0.051206	0.052264	0.042796	0.050515
	20.1	0.051304	0.052278	0.042624	0.050711
	20.13	0.051419	0.052316	0.042601	0.050833
	20.16	0.05149	0.052456	0.042694	0.050854
	20.19	0.051587	0.052645	0.042748	0.050867
	20.22	0.051749	0.052817	0.042636	0.050984
	20.25	0.051959	0.052846	0.042499	0.051195
	20.28	0.052061	0.052868	0.042486	0.051408
	20.31	0.052047	0.053025	0.042534	0.051523
	20.34	0.052021	0.053249	0.042567	0.051626
	20.37	0.05215	0.053406	0.04244	0.051823
	20.4	0.052394	0.053463	0.042252	0.052096
	20.43	0.052619	0.053468	0.042228	0.052283
	20.46	0.052821	0.053626	0.042299	0.052351
	20.49	0.052894	0.05391	0.042366	0.052499
	20.52	0.052974	0.054183	0.04228	0.052779
	20.55	0.053216	0.054397	0.042163	0.053078
	20.58	0.05346	0.05444	0.042191	0.053358
	20.61	0.053698	0.054484	0.04228	0.053538
	20.64	0.053764	0.054698	0.042291	0.05375
	20.67	0.053858	0.054973	0.042187	0.054024
	20.7	0.054178	0.055277	0.041998	0.054399
	20.73	0.054522	0.05538	0.041968	0.054633
	20.76	0.054763	0.055472	0.042052	0.054889
	20.79	0.054805	0.055742	0.042168	0.05515
	20.82	0.054957	0.056012	0.042239	0.055479
	20.85	0.055273	0.056284	0.042185	0.055866
	20.88	0.055533	0.056413	0.042134	0.05621
	20.91	0.055858	0.056603	0.042188	0.056502
	20.94	0.055951	0.056974	0.042264	0.056838
	20.97	0.056067	0.057328	0.042314	0.057307
	21	0.056375	0.05781	0.042174	0.057867
	21.03	0.056708	0.058045	0.042069	0.058278
	21.06	0.057047	0.058311	0.042114	0.058582
	21.09	0.057253	0.058808	0.042244	0.059025
	21.12	0.057437	0.059307	0.042317	0.059447
	21.15	0.057804	0.059694	0.042237	0.060075
	21.18	0.058189	0.060191	0.042242	0.060524
	21.21	0.058668	0.06063	0.042361	0.061152
	21.24	0.059049	0.061256	0.042466	0.061835
	21.27	0.05926	0.061862	0.042539	0.062598
	21.3	0.059577	0.062627	0.042401	0.063543
	21.33	0.060027	0.063175	0.042339	0.064198
	21.36	0.06069	0.063561	0.042485	0.064898
	21.39	0.061233	0.064091	0.042632	0.065749
	21.42	0.061604	0.06483	0.042707	0.06662
	21.45	0.061981	0.065748	0.042656	0.067665
	21.48	0.062519	0.066474	0.04262	0.068609
	21.51	0.063259	0.067161	0.04275	0.069599
	21.54	0.06388	0.067667	0.042915	0.070493
	21.57	0.064392	0.068442	0.043076	0.071422
	21.6	0.06509	0.069443	0.043061	0.072672
	21.63	0.065849	0.070254	0.043072	0.073809
	21.66	0.066663	0.071059	0.043253	0.074966
	21.69	0.067467	0.071809	0.043449	0.076215
	21.72	0.068111	0.072706	0.0436	0.077132
	21.75	0.068893	0.073655	0.043609	0.078526
	21.78	0.069733	0.074572	0.043689	0.079773
	21.81	0.070836	0.075422	0.043923	0.081014
	21.84	0.071625	0.076158	0.04421	0.082302
	21.87	0.072463	0.077067	0.044471	0.083463
	21.9	0.0734	0.07822	0.044564	0.084773
	21.93	0.074333	0.079013	0.044683	0.086132
	21.96	0.075506	0.079915	0.045021	0.087445
	21.99	0.076558	0.080661	0.045355	0.088822
	22.02	0.077578	0.081569	0.045636	0.090045
	22.05	0.078447	0.082713	0.045874	0.091585
	22.08	0.079327	0.083636	0.046066	0.092939
	22.11	0.080508	0.084513	0.046459	0.094049
	22.14	0.081569	0.085136	0.046835	0.095431
	22.17	0.082621	0.086028	0.047221	0.096617
	22.2	0.083711	0.087106	0.047579	0.09816
	22.23	0.084524	0.087972	0.047809	0.099496
	22.26	0.085844	0.088822	0.048112	0.100782
	22.29	0.087036	0.089556	0.048535	0.102206
	22.32	0.088162	0.090223	0.049014	0.103104
	22.35	0.089225	0.091161	0.049523	0.104349
	22.38	0.090146	0.091932	0.049831	0.105546
	22.41	0.091414	0.092674	0.050201	0.106788
	22.44	0.092359	0.093306	0.050683	0.108158
	22.47	0.093428	0.094051	0.051203	0.109149
	22.5	0.094417	0.094961	0.051722	0.110125
	22.53	0.095287	0.095589	0.052021	0.111162
	22.56	0.096493	0.096284	0.052467	0.112388
	22.59	0.097353	0.096836	0.052892	0.113397
	22.62	0.097832	0.097507	0.053425	0.114215
	22.65	0.098609	0.098351	0.053983	0.115033
	22.68	0.099508	0.099047	0.05431	0.115885
	22.71	0.100757	0.099613	0.054751	0.116821
	22.74	0.101857	0.100071	0.055246	0.117712
	22.77	0.10289	0.100462	0.055775	0.118415
	22.8	0.103846	0.101088	0.056215	0.119181
	22.83	0.104471	0.101678	0.056424	0.119883
	22.86	0.105437	0.102287	0.056679	0.120659
	22.89	0.106301	0.102622	0.057088	0.121174
	22.92	0.107113	0.102905	0.05755	0.121647
	22.95	0.107817	0.103432	0.058059	0.122072
	22.98	0.10838	0.103908	0.058387	0.122518
	23.01	0.109004	0.104363	0.058668	0.123063
	23.02	0.109107	0.104404	0.058701	0.123136
	23.04	0.1096	0.104542	0.058904	0.123472
	23.07	0.11012	0.104744	0.059241	0.123667
	23.1	0.11051	0.105143	0.059539	0.123686
	23.13	0.110856	0.105468	0.05971	0.123801
	23.16	0.111371	0.105806	0.059877	0.124045
	23.19	0.11179	0.105889	0.060076	0.124259
	23.22	0.112088	0.105981	0.060444	0.124368
	23.25	0.112279	0.106212	0.060903	0.124192
	23.28	0.112391	0.106442	0.061233	0.124069
	23.31	0.112654	0.106618	0.061369	0.124073
	23.34	0.112861	0.106587	0.061458	0.124099
	23.37	0.113005	0.106536	0.061647	0.12404
	23.4	0.113022	0.106675	0.061826	0.123747
	23.43	0.1129	0.106869	0.061945	0.123475
	23.47	0.112751	0.107086	0.06191	0.123253
	23.49	0.11274	0.107177	0.061916	0.123119
	23.52	0.11277	0.107099	0.061976	0.122901
	23.55	0.112699	0.106934	0.061704	0.122367
	23.58	0.112432	0.106924	0.061559	0.121907
	23.61	0.112172	0.106883	0.061616	0.121539
	23.64	0.112015	0.106166	0.061723	0.121247
	23.67	0.111895	0.104636	0.061856	0.120966
	23.7	0.111665	0.10335	0.061964	0.120381
	23.73	0.111271	0.103345	0.062011	0.119802
	23.76	0.110843	0.104374	0.061969	0.119249
	23.79	0.110607	0.105156	0.061788	0.118808
	23.82	0.110428	0.105435	0.061497	0.118348
	23.85	0.110076	0.105411	0.061323	0.117703
	23.88	0.109573	0.105376	0.061358	0.117124
	23.91	0.109015	0.105316	0.061372	0.116359
	23.94	0.108632	0.105159	0.061166	0.115836
	23.97	0.108277	0.104828	0.06098	0.115355
	24	0.107898	0.104449	0.060811	0.114726
	24.03	0.107311	0.104304	0.060711	0.114025
	24.06	0.106677	0.104209	0.060598	0.113202
	24.09	0.106238	0.10412	0.06033	0.112233
	24.12	0.10583	0.103756	0.060062	0.111465
	24.15	0.105332	0.103286	0.059924	0.110884
	24.18	0.104818	0.103039	0.059866	0.110364
	24.21	0.104128	0.102815	0.05972	0.10979
	24.24	0.103407	0.10259	0.059412	0.109338
	24.27	0.102848	0.102243	0.059122	0.108946
	24.3	0.102314	0.101878	0.058887	0.108298
	24.33	0.101825	0.101553	0.058682	0.10756
	24.36	0.101037	0.100804	0.058468	0.106748
	24.39	0.100487	0.10029	0.058138	0.106185
	24.42	0.09997	0.099994	0.057804	0.105687
	24.45	0.09944	0.099732	0.057539	0.105165
	24.48	0.098941	0.099584	0.057361	0.104518
	24.51	0.098132	0.099427	0.057101	0.103756
	24.54	0.097388	0.099166	0.056725	0.103185
	24.57	0.096815	0.098704	0.05646	0.102634
	24.6	0.096341	0.098117	0.056227	0.101963
	24.63	0.095864	0.097799	0.056073	0.101281
	24.66	0.095084	0.097529	0.055875	0.10062
	24.69	0.094433	0.09731	0.055544	0.100048
	24.72	0.093948	0.096885	0.055215	0.099478
	24.75	0.093455	0.0963	0.054984	0.098749
	24.78	0.093066	0.095915	0.054806	0.098046
	24.81	0.092308	0.095555	0.054583	0.097342
	24.84	0.091644	0.095236	0.05425	0.09693
	24.87	0.091185	0.09482	0.053956	0.09647
	24.9	0.090787	0.094197	0.053742	0.095881
	24.93	0.090408	0.093618	0.053633	0.095234
	24.96	0.089704	0.093209	0.05356	0.094543
	24.99	0.089196	0.092946	0.053336	0.094062
	25.02	0.088752	0.092608	0.053065	0.093588
	25.05	0.088329	0.091932	0.0529	0.093072
	25.08	0.087937	0.091469	0.052808	0.092495
	25.11	0.087239	0.091044	0.052686	0.091874
	25.14	0.086614	0.090763	0.052559	0.091433
	25.17	0.086221	0.090467	0.052223	0.091014
	25.2	0.085755	0.089897	0.051729	0.090529
	25.23	0.085301	0.089412	0.051507	0.090273
	25.26	0.084616	0.08903	0.05142	0.089561
	25.29	0.084082	0.088789	0.051354	0.089035
	25.32	0.083707	0.088435	0.051124	0.088598
	25.35	0.083335	0.08775	0.05086	0.088085
	25.38	0.083043	0.087171	0.050721	0.087629
	25.41	0.08247	0.086687	0.050649	0.086938
	25.44	0.081945	0.086315	0.050581	0.086467
	25.47	0.081579	0.085996	0.050308	0.086064
	25.5	0.081235	0.085368	0.04992	0.08572
	25.53	0.080918	0.084819	0.049807	0.085411
	25.56	0.080531	0.08444	0.049817	0.084811
	25.59	0.079974	0.084201	0.049809	0.084275
	25.62	0.079432	0.083895	0.049607	0.083858
	25.65	0.078986	0.083303	0.049354	0.083492
	25.68	0.078669	0.082872	0.049305	0.083149
	25.71	0.078287	0.082358	0.049324	0.082627
	25.74	0.077793	0.08191	0.04933	0.082213
	25.77	0.077416	0.081533	0.049163	0.081939
	25.8	0.077072	0.080983	0.048843	0.081687
	25.83	0.076823	0.080545	0.048745	0.081504
	25.86	0.076456	0.080256	0.048738	0.081073
	25.89	0.075988	0.080015	0.048746	0.080678
	25.92	0.075578	0.079725	0.0487	0.080421
	25.95	0.075272	0.079179	0.048496	0.080231
	25.98	0.075091	0.07874	0.048299	0.08012
	26.02	0.07477	0.078394	0.048263	0.079903
	26.04	0.074311	0.078126	0.048328	0.079579
	26.07	0.073919	0.077909	0.048362	0.079189
	26.1	0.073678	0.077462	0.048144	0.078937
	26.13	0.073518	0.077084	0.047991	0.0788
	26.16	0.073291	0.076815	0.04805	0.078605
	26.19	0.072924	0.076629	0.048199	0.078269
	26.22	0.072548	0.076425	0.048299	0.077992
	26.22	0.072496	0.076387	0.048301	0.077947
	26.25	0.072234	0.076169	0.048221	0.077744
	26.28	0.07202	0.075701	0.048161	0.077597
	26.31	0.071795	0.075232	0.048261	0.0774
	26.34	0.071532	0.075	0.048383	0.077057
	26.37	0.071172	0.074826	0.048478	0.076745
	26.4	0.070663	0.074553	0.048304	0.076604
	26.43	0.070453	0.074138	0.048188	0.076585
	26.46	0.070334	0.073779	0.048345	0.076485
	26.49	0.070165	0.073627	0.048565	0.076169
	26.52	0.069841	0.073541	0.048681	0.075847
	26.55	0.069522	0.073361	0.048754	0.075708
	26.58	0.069351	0.072993	0.048751	0.075727
	26.61	0.069221	0.072602	0.048989	0.075735
	26.64	0.069044	0.072428	0.049303	0.075592
	26.67	0.068679	0.072347	0.04962	0.075441
	26.7	0.068301	0.072184	0.049847	0.075451
	26.73	0.068159	0.071838	0.049868	0.075525
	26.76	0.068068	0.071524	0.050036	0.075581
	26.79	0.067916	0.071467	0.050399	0.075473
	26.82	0.067559	0.071494	0.050824	0.075381
	26.85	0.06717	0.071448	0.051266	0.075356
	26.88	0.067078	0.071166	0.051496	0.075476
	26.91	0.067048	0.070863	0.051825	0.075711
	26.94	0.066982	0.070831	0.052327	0.075776
	26.97	0.066704	0.070917	0.052895	0.075892
	27	0.066401	0.071032	0.053484	0.076174
	27.03	0.066293	0.071053	0.053807	0.076542
	27.06	0.066219	0.070926	0.054311	0.076934
	27.09	0.066105	0.070866	0.054984	0.077088
	27.12	0.065578	0.070988	0.055609	0.077298
	27.15	0.064917	0.071227	0.056445	0.077727
	27.18	0.064828	0.071375	0.056974	0.078225
	27.21	0.065125	0.071318	0.057697	0.078772
	27.24	0.065326	0.071305	0.058543	0.079181
	27.27	0.065275	0.071522	0.059448	0.079606
	27.3	0.065177	0.071884	0.060281	0.080339
	27.33	0.065256	0.072146	0.060901	0.081067
	27.36	0.065443	0.072257	0.061588	0.081926
	27.39	0.065526	0.072434	0.062405	0.082546
	27.42	0.065499	0.072783	0.063378	0.08319
	27.45	0.065477	0.073172	0.064531	0.083961
	27.48	0.065631	0.073494	0.06534	0.084848
	27.51	0.065864	0.073617	0.066135	0.086018
	27.54	0.065995	0.073714	0.067037	0.086984
	27.57	0.066006	0.074017	0.067995	0.087782
	27.6	0.066013	0.074515	0.069063	0.08856
	27.63	0.066214	0.074831	0.069827	0.089464
	27.66	0.066528	0.075031	0.070809	0.090638
	27.69	0.066787	0.075213	0.071622	0.091628
	27.72	0.066993	0.075608	0.072633	0.092414
	27.75	0.06701	0.076158	0.073741	0.09331
	27.78	0.066999	0.076577	0.074461	0.094308
	27.81	0.067218	0.076823	0.075326	0.09541
	27.84	0.067507	0.077002	0.076201	0.096473
	27.87	0.067707	0.077359	0.077084	0.097331
	27.9	0.067884	0.077841	0.077852	0.098309
	27.93	0.068014	0.078231	0.078363	0.09932
	27.96	0.068417	0.078466	0.078967	0.100542
	27.99	0.068801	0.078654	0.079703	0.101346
	28.02	0.069104	0.07893	0.080496	0.102117
	28.05	0.069194	0.079394	0.081152	0.102959
	28.08	0.069302	0.079768	0.081265	0.103829
	28.11	0.069656	0.079957	0.081454	0.104894
	28.14	0.069943	0.080106	0.081982	0.105795
	28.17	0.070228	0.080404	0.082711	0.106455
	28.2	0.070308	0.080803	0.083503	0.107249
	28.23	0.070414	0.081018	0.083948	0.107849
	28.26	0.070761	0.081089	0.084182	0.108702
	28.29	0.071118	0.081143	0.08438	0.109462
	28.32	0.071372	0.081366	0.084756	0.110157
	28.35	0.071514	0.081661	0.085238	0.110701
	28.38	0.071616	0.081845	0.085553	0.111094
	28.41	0.07192	0.081949	0.085579	0.111838
	28.44	0.072238	0.081866	0.085557	0.112491
	28.47	0.072541	0.081811	0.085685	0.113053
	28.5	0.072785	0.081995	0.085836	0.113468
	28.53	0.072775	0.08225	0.085929	0.113801
	28.57	0.072761	0.082416	0.085909	0.114256
	28.59	0.072923	0.082309	0.085622	0.114366
	28.62	0.073135	0.082232	0.085384	0.114252
	28.65	0.073283	0.08234	0.085354	0.114263
	28.68	0.073169	0.082524	0.085363	0.11452
	28.71	0.073102	0.082635	0.085236	0.114959
	28.74	0.073251	0.082523	0.084846	0.115292
	28.77	0.073457	0.082507	0.084469	0.115489
	28.8	0.073581	0.082657	0.084194	0.115476
	28.83	0.073479	0.082811	0.083991	0.11536
	28.86	0.073419	0.082672	0.083631	0.115366
	28.89	0.073527	0.082163	0.083152	0.11539
	28.92	0.073654	0.081952	0.082589	0.115346
	28.95	0.073746	0.082183	0.082194	0.115132
	28.98	0.07357	0.082454	0.081906	0.114859
	29.01	0.07338	0.082578	0.081454	0.114558
	29.04	0.073414	0.082391	0.08087	0.114437
	29.07	0.073503	0.082172	0.080413	0.114297
	29.1	0.073508	0.082185	0.079939	0.113982
	29.13	0.073295	0.082282	0.079541	0.113485
	29.16	0.073002	0.082318	0.079	0.112995
	29.19	0.072939	0.082236	0.078325	0.11264
	29.22	0.072951	0.082047	0.077687	0.112312
	29.25	0.072859	0.081777	0.077167	0.111796
	29.28	0.072552	0.081682	0.076864	0.111122
	29.31	0.072276	0.081617	0.076372	0.11038
	29.34	0.072138	0.081498	0.075687	0.109915
	29.37	0.072028	0.081227	0.075024	0.109554
	29.4	0.071843	0.080964	0.074461	0.108943
	29.43	0.07147	0.080848	0.074009	0.108166
	29.43	0.071399	0.080838	0.07393	0.108023
	29.46	0.071081	0.080783	0.073537	0.107242
	29.49	0.070936	0.080642	0.072794	0.106588
	29.52	0.070798	0.080334	0.072108	0.105992
	29.55	0.070558	0.080023	0.071546	0.105357
	29.58	0.070174	0.079934	0.071146	0.104601
	29.61	0.069808	0.079876	0.07058	0.103719
	29.64	0.069654	0.079741	0.069909	0.103074
	29.67	0.069541	0.079427	0.069399	0.10245
	29.7	0.06935	0.079089	0.068871	0.10164
	29.73	0.068936	0.078999	0.068463	0.100757
	29.76	0.068455	0.078932	0.067959	0.099892
	29.79	0.068266	0.078848	0.06734	0.099202
	29.82	0.068141	0.078499	0.066795	0.098579
	29.85	0.067935	0.078058	0.066416	0.097753
	29.88	0.067722	0.077842	0.066092	0.096868
	29.91	0.067245	0.077601	0.065656	0.09594
	29.94	0.066831	0.077354	0.065058	0.095428
	29.97	0.066619	0.077081	0.064479	0.094884
	30	0.066469	0.076667	0.064032	0.094195
	30.03	0.066262	0.076287	0.06375	0.093382
	30.06	0.065783	0.076103	0.06348	0.092486
	30.09	0.065451	0.076019	0.062991	0.091897
	30.12	0.065228	0.075843	0.062428	0.091315
	30.15	0.065064	0.075368	0.062008	0.090665
	30.18	0.064893	0.075072	0.061791	0.089866
	30.21	0.064444	0.074858	0.061532	0.088958
	30.24	0.064051	0.074715	0.061236	0.088411
	30.27	0.063835	0.074534	0.060842	0.087953
	30.3	0.063751	0.074076	0.060227	0.087399
	30.33	0.063631	0.073716	0.059919	0.086973
	30.36	0.063234	0.073559	0.059731	0.086166
	30.39	0.062912	0.073491	0.059509	0.085454
	30.42	0.062793	0.073311	0.059079	0.08493
	30.45	0.062715	0.072782	0.058643	0.084434
	30.48	0.06262	0.072371	0.058435	0.083988
	30.51	0.062259	0.072163	0.058286	0.083266
	30.54	0.061878	0.072012	0.058089	0.082773
	30.57	0.06168	0.071857	0.057678	0.082388
	30.6	0.061588	0.071548	0.057196	0.082053
	30.63	0.061542	0.071118	0.05697	0.081712
	30.66	0.061383	0.070702	0.056832	0.081033
	30.69	0.061103	0.070518	0.056644	0.080458
	30.72	0.060795	0.070357	0.056234	0.080061
	30.75	0.060641	0.070035	0.055775	0.079728
	30.78	0.060554	0.069676	0.055637	0.079384
	30.81	0.060376	0.069242	0.05558	0.078753
	30.84	0.060024	0.069001	0.055488	0.07821
	30.87	0.059761	0.068788	0.055193	0.077844
	30.9	0.059669	0.068482	0.05476	0.077494
	30.93	0.059721	0.068022	0.054546	0.077224
	30.96	0.059667	0.067613	0.054397	0.076636
	30.99	0.059382	0.067408	0.054246	0.076092
	31.02	0.059161	0.06728	0.05405	0.075732
	31.05	0.059111	0.066996	0.05371	0.075383
	31.08	0.059093	0.066528	0.053404	0.075116
	31.11	0.058985	0.066089	0.053222	0.074747
	31.14	0.058654	0.065914	0.053084	0.074312
	31.17	0.058365	0.06581	0.052867	0.073806
	31.2	0.058338	0.065543	0.052345	0.073451
	31.23	0.058372	0.065101	0.05201	0.073218
	31.26	0.058313	0.064685	0.051906	0.072853
	31.29	0.058043	0.064511	0.051929	0.072357
	31.32	0.057777	0.064359	0.051883	0.071995
	31.35	0.057699	0.064135	0.05155	0.071702
	31.38	0.057707	0.063686	0.051301	0.071541
	31.41	0.057599	0.063112	0.05127	0.071283
	31.44	0.057231	0.062857	0.051295	0.070828
	31.47	0.056965	0.062719	0.051217	0.070398
	31.5	0.056885	0.0625	0.05081	0.070136
	31.53	0.056889	0.062151	0.050513	0.070024
	31.56	0.056789	0.061857	0.050531	0.069819
	31.59	0.056494	0.061732	0.050637	0.06941
	31.62	0.056216	0.061635	0.050646	0.068961
	31.65	0.055864	0.061413	0.050394	0.068601
	31.68	0.055522	0.060992	0.050121	0.068431
	31.71	0.05546	0.060532	0.050083	0.06826
	31.74	0.055349	0.060321	0.050139	0.067891
	31.77	0.055223	0.060235	0.05012	0.067496
	31.8	0.055269	0.060069	0.049804	0.067293
	31.83	0.055338	0.05958	0.049573	0.067188
	31.86	0.055331	0.058706	0.049523	0.066958
	31.89	0.055084	0.05846	0.049573	0.066525
	31.92	0.054802	0.058603	0.049554	0.066148
	31.95	0.054748	0.058678	0.04924	0.065803
	31.98	0.054789	0.058517	0.049014	0.065683
	32.01	0.054792	0.058222	0.049029	0.065591
	32.04	0.054703	0.058135	0.049105	0.065351
	32.07	0.054461	0.058129	0.049109	0.065118
	32.1	0.05414	0.058078	0.048824	0.065002
	32.13	0.054099	0.057924	0.048604	0.06491
	32.16	0.054185	0.05758	0.048608	0.064663
	32.19	0.054204	0.057252	0.048707	0.064216
	32.22	0.054012	0.057111	0.048756	0.063884
	32.25	0.053775	0.057004	0.048558	0.063791
	32.28	0.05375	0.056838	0.048351	0.063799
	32.31	0.053832	0.056411	0.048305	0.063727
	32.34	0.053802	0.056121	0.048323	0.063423
	32.37	0.053557	0.055972	0.04834	0.06309
	32.4	0.053314	0.055929	0.048291	0.06296
	32.43	0.053327	0.055812	0.048028	0.062949
	32.46	0.05339	0.055361	0.047793	0.062898
	32.49	0.053358	0.055016	0.047793	0.06279
	32.52	0.053122	0.054898	0.047819	0.062481
	32.55	0.052887	0.054857	0.047739	0.062065
	32.58	0.052902	0.054754	0.047162	0.061948
	32.61	0.052974	0.054356	0.046521	0.061945
	32.61	0.052979	0.054286	0.046482	0.061946
	32.64	0.052955	0.054021	0.046547	0.0619
	32.67	0.0527	0.053917	0.046881	0.061601
	32.7	0.052367	0.053905	0.047127	0.061225
	32.73	0.05235	0.053869	0.046983	0.061065
	32.76	0.052442	0.05359	0.04684	0.061068
	32.79	0.052483	0.053317	0.04691	0.061042
	32.82	0.052418	0.053257	0.047	0.06076
	32.85	0.052172	0.053314	0.047003	0.060378
	32.88	0.051991	0.053285	0.046753	0.060278
	32.91	0.051985	0.052903	0.046528	0.060241
	32.94	0.051991	0.052611	0.04655	0.060149
	32.97	0.051926	0.052505	0.046608	0.059827
	33	0.051666	0.052532	0.046562	0.059466
	33.03	0.051517	0.052486	0.046264	0.059374
	33.06	0.051546	0.052143	0.045947	0.059339
	33.09	0.051614	0.051875	0.045926	0.059276
	33.12	0.051577	0.051837	0.045998	0.05883
	33.15	0.051268	0.051852	0.046056	0.058129
	33.18	0.051076	0.051764	0.046012	0.058
	33.21	0.051106	0.051393	0.045771	0.058151
	33.24	0.051151	0.051108	0.045557	0.058254
	33.27	0.051124	0.051076	0.045524	0.058253
	33.3	0.050808	0.051157	0.045501	0.057996
	33.33	0.050616	0.051165	0.045398	0.057666
	33.36	0.050676	0.050879	0.045073	0.057556
	33.39	0.05076	0.050372	0.044888	0.057579
	33.42	0.050757	0.049925	0.044932	0.057534
	33.45	0.050488	0.049933	0.045067	0.057196
	33.48	0.050262	0.050145	0.045081	0.056977
	33.51	0.050278	0.050213	0.044772	0.05687
	33.54	0.050332	0.050058	0.044537	0.056854
	33.57	0.050313	0.04986	0.044569	0.056795
	33.6	0.050202	0.049864	0.044648	0.056427
	33.63	0.049982	0.049918	0.044615	0.056115
	33.66	0.049728	0.049869	0.044301	0.056034
	33.69	0.049718	0.049587	0.044072	0.056035
	33.72	0.04976	0.049389	0.044077	0.055967
	33.75	0.049718	0.049349	0.044145	0.05561
	33.78	0.049496	0.049387	0.044144	0.055361
	33.81	0.049343	0.049319	0.043876	0.055301
	33.84	0.049346	0.049024	0.04357	0.055315
	33.87	0.049389	0.048824	0.043475	0.055309
	33.9	0.049328	0.048854	0.043413	0.055025
	33.93	0.049076	0.048918	0.043268	0.054698
	33.96	0.048908	0.048889	0.042984	0.054584
	33.99	0.048956	0.048594	0.042897	0.054599
	34.02	0.049011	0.04834	0.043049	0.054538
	34.05	0.048935	0.048323	0.043268	0.054148
	34.08	0.048621	0.048367	0.043338	0.053909
	34.11	0.04837	0.048321	0.043115	0.053847
	34.14	0.048364	0.048056	0.042924	0.05389
	34.17	0.048413	0.047825	0.042932	0.053875
	34.2	0.048404	0.047823	0.043016	0.053593
	34.23	0.048194	0.047887	0.043007	0.053366
	34.26	0.047944	0.047898	0.042713	0.053314
	34.29	0.047928	0.047819	0.04252	0.053331
	34.32	0.047972	0.0476	0.042553	0.053296
	34.35	0.047925	0.047289	0.042651	0.052959
	34.38	0.047579	0.047271	0.042683	0.05267
	34.41	0.047311	0.0473	0.042466	0.052603
	34.44	0.04733	0.0472	0.042226	0.052632
	34.47	0.047417	0.046938	0.042209	0.052624
	34.5	0.047393	0.046731	0.042291	0.052365
	34.53	0.047094	0.04671	0.042355	0.052086
	34.56	0.046754	0.046767	0.042358	0.052002
	34.59	0.046707	0.046719	0.042114	0.05198
	34.62	0.046759	0.046485	0.041843	0.051929
	34.65	0.046811	0.046261	0.041857	0.051807
	34.68	0.046648	0.046277	0.041976	0.051512
	34.71	0.046502	0.04631	0.041968	0.051241
	34.74	0.046516	0.04625	0.041722	0.051225
	34.77	0.046558	0.045969	0.041573	0.051279
	34.8	0.046589	0.045698	0.041614	0.051219
	34.83	0.046428	0.045736	0.041684	0.050935
	34.86	0.04625	0.045873	0.041673	0.050702
	34.89	0.046282	0.045895	0.041421	0.050676
	34.92	0.046358	0.045738	0.041234	0.050718
	34.95	0.046375	0.045463	0.041316	0.050645
	34.98	0.046285	0.045436	0.041402	0.050408
	35.01	0.04601	0.045493	0.041386	0.050242
	35.04	0.045762	0.045457	0.041138	0.050277
	35.07	0.045733	0.045251	0.040986	0.050369
	35.1	0.045785	0.045067	0.041084	0.050383
	35.13	0.045781	0.045092	0.041199	0.050121
	35.16	0.045558	0.045183	0.041202	0.049869
	35.19	0.045416	0.045148	0.040948	0.049864
	35.22	0.04544	0.044883	0.040674	0.049909
	35.25	0.04552	0.044564	0.040653	0.049899
	35.28	0.04547	0.044551	0.040721	0.049706
	35.31	0.045167	0.044647	0.04077	0.04946
	35.34	0.044984	0.044613	0.04074	0.049476
	35.37	0.045	0.044377	0.04058	0.049573
	35.4	0.045049	0.044179	0.04033	0.049615
	35.43	0.045045	0.044207	0.040345	0.049557
	35.46	0.044834	0.044274	0.040485	0.049262
	35.49	0.044735	0.044277	0.040488	0.048983
	35.52	0.044815	0.044099	0.040249	0.048949
	35.55	0.044899	0.043811	0.040043	0.048987
	35.58	0.044886	0.043798	0.040108	0.048975
	35.61	0.044654	0.043887	0.040266	0.048761
	35.64	0.044447	0.043881	0.040295	0.048627
	35.67	0.044442	0.043809	0.040054	0.048623
	35.7	0.04452	0.043578	0.039774	0.048623
	35.73	0.044561	0.043359	0.03979	0.048545
	35.76	0.044521	0.043371	0.039873	0.048242
	35.79	0.044352	0.043462	0.039939	0.048047
	35.82	0.044188	0.043475	0.039813	0.048045
	35.83	0.044182	0.043454	0.039782	0.048052
	35.85	0.044202	0.043205	0.03969	0.048069
	35.88	0.044234	0.043005	0.039803	0.048014
	35.91	0.044187	0.042989	0.03999	0.047703
	35.94	0.04396	0.04304	0.040044	0.047524
	35.97	0.043819	0.043027	0.039966	0.047593
	36	0.04386	0.042751	0.039816	0.04773
	36.03	0.043909	0.042559	0.039917	0.047758
	36.06	0.043825	0.042604	0.040141	0.047554
	36.09	0.043567	0.042723	0.040266	0.04734
	36.12	0.043398	0.042742	0.040288	0.047268
	36.15	0.043341	0.042442	0.040088	0.047255
	36.18	0.043083	0.042241	0.039898	0.047275
	36.21	0.042837	0.042315	0.039989	0.047181
	36.24	0.04295	0.042409	0.040146	0.046959
	36.27	0.042975	0.042414	0.040226	0.046745
	36.3	0.04297	0.042187	0.040054	0.046784
	36.33	0.0431	0.042022	0.039958	0.04687
	36.36	0.043241	0.042149	0.040074	0.046832
	36.39	0.043286	0.04228	0.040217	0.04657
	36.42	0.043161	0.042334	0.040277	0.046364
	36.45	0.042951	0.042283	0.040065	0.04632
	36.48	0.042999	0.042112	0.039936	0.046437
	36.51	0.043161	0.041954	0.040077	0.046497
	36.54	0.043253	0.042008	0.040204	0.046231
	36.57	0.043292	0.042101	0.040271	0.045907
	36.6	0.043132	0.042076	0.040001	0.045885
	36.63	0.042943	0.041801	0.039795	0.045982
	36.66	0.042948	0.041603	0.039947	0.045998
	36.69	0.043008	0.041671	0.04018	0.045768
	36.72	0.043075	0.041816	0.04025	0.045566
	36.75	0.043092	0.041827	0.040225	0.045565
	36.78	0.042932	0.041589	0.040088	0.04566
	36.81	0.042739	0.041395	0.040255	0.045701
	36.84	0.042767	0.041387	0.040498	0.045492
	36.87	0.042864	0.041468	0.040613	0.045251
	36.9	0.04291	0.041563	0.040398	0.045254
	36.93	0.04278	0.041419	0.040295	0.045349
	36.96	0.042666	0.041308	0.040487	0.045392
	36.99	0.042721	0.041392	0.040715	0.045237
	37.02	0.042837	0.041483	0.040866	0.045075
	37.05	0.042856	0.041494	0.04074	0.044523
	37.08	0.04265	0.041345	0.040617	0.044123
	37.11	0.042504	0.041184	0.040474	0.044271
	37.14	0.042555	0.041241	0.040452	0.044374
	37.17	0.042634	0.041379	0.040721	0.044466
	37.2	0.042693	0.041435	0.040809	0.044656
	37.23	0.042513	0.041253	0.040869	0.044835
	37.26	0.042336	0.041113	0.041287	0.044896
	37.29	0.042369	0.041161	0.04173	0.044693
	37.32	0.042453	0.041254	0.04202	0.044485
	37.35	0.042482	0.041211	0.04213	0.044469
	37.38	0.042366	0.04091	0.042166	0.044566
	37.41	0.042233	0.04071	0.042458	0.044643
	37.44	0.042271	0.040764	0.042772	0.044472
	37.47	0.042363	0.040915	0.043067	0.044252
	37.5	0.042431	0.040983	0.043232	0.044248
	37.53	0.04229	0.040815	0.043194	0.04436
	37.56	0.042177	0.040721	0.043298	0.044483
	37.59	0.042231	0.040855	0.043644	0.044445
	37.62	0.042356	0.041016	0.04403	0.044088
	37.65	0.042431	0.04108	0.044333	0.043199
	37.68	0.042242	0.040972	0.044356	0.042981
	37.71	0.042066	0.040924	0.044471	0.043319
	37.74	0.042084	0.041048	0.044805	0.043571
	37.77	0.042176	0.041256	0.045176	0.043535
	37.8	0.042283	0.041437	0.045471	0.04346
	37.83	0.042211	0.041471	0.045517	0.043544
	37.86	0.04219	0.041295	0.045731	0.043705
	37.89	0.042298	0.041119	0.046131	0.043774
	37.92	0.042363	0.040994	0.046466	0.043711
	37.95	0.042412	0.040837	0.046786	0.043362
	37.98	0.042375	0.040975	0.046789	0.043202
	38.01	0.042361	0.041062	0.046892	0.043333
	38.04	0.04249	0.041111	0.047246	0.043517
	38.07	0.042645	0.041324	0.047642	0.043603
	38.1	0.042805	0.041575	0.047912	0.043362
	38.13	0.042943	0.041686	0.047937	0.043191
	38.16	0.042908	0.041563	0.048045	0.043268
	38.19	0.04284	0.041529	0.048396	0.043357
	38.22	0.043	0.041686	0.048775	0.043349
	38.25	0.043308	0.041855	0.049025	0.043004
	38.28	0.043514	0.041936	0.048992	0.042837
	38.31	0.043522	0.041752	0.049049	0.042986
	38.34	0.043508	0.041644	0.049306	0.043154
	38.37	0.043617	0.04176	0.049592	0.043233
	38.4	0.043854	0.04195	0.049736	0.043108
	38.43	0.04403	0.042012	0.049584	0.042994
	38.46	0.043977	0.041844	0.049549	0.042994
	38.49	0.043941	0.041682	0.049757	0.043051
	38.52	0.044118	0.041776	0.050063	0.043107
	38.55	0.044367	0.042022	0.05025	0.042885
	38.58	0.044564	0.042184	0.050079	0.042758
	38.61	0.044534	0.042225	0.049941	0.042918
	38.64	0.044496	0.042057	0.050085	0.043161
	38.67	0.044615	0.041898	0.05028	0.043314
	38.7	0.044865	0.042008	0.050353	0.043151
	38.73	0.045005	0.042193	0.050145	0.042997
	38.76	0.04485	0.042318	0.049937	0.043064
	38.79	0.044602	0.042176	0.050061	0.043162
	38.82	0.044666	0.042069	0.05027	0.043191
	38.85	0.044915	0.042184	0.050426	0.042897
	38.88	0.045105	0.042329	0.050431	0.042732
	38.91	0.045213	0.042382	0.050145	0.042862
	38.94	0.045099	0.042188	0.049909	0.043042
	38.97	0.044999	0.042125	0.049939	0.043134
	39	0.04514	0.042349	0.049991	0.042983
	39.03	0.045327	0.04252	0.049928	0.042812
	39.03	0.045357	0.04255	0.049901	0.042805
	39.06	0.045419	0.042583	0.049641	0.042888
	39.09	0.045259	0.042375	0.049469	0.043023
	39.12	0.045086	0.042184	0.049411	0.043007
	39.15	0.045148	0.042306	0.049416	0.04262
	39.18	0.045357	0.042494	0.049374	0.04239
	39.21	0.045525	0.042588	0.049035	0.042448
	39.24	0.045386	0.042425	0.048781	0.042631
	39.27	0.045268	0.042274	0.048768	0.042735
	39.3	0.045378	0.042361	0.048784	0.042539
	39.33	0.045517	0.042402	0.04871	0.042417
	39.36	0.045627	0.042287	0.048318	0.042518
	39.39	0.045459	0.042079	0.04802	0.042678
	39.42	0.045324	0.04199	0.048015	0.04271
	39.45	0.045389	0.042133	0.048067	0.042423
	39.48	0.04546	0.042322	0.04802	0.04226
	39.51	0.045487	0.042379	0.047682	0.042347
	39.54	0.045252	0.042144	0.047378	0.042493
	39.57	0.044991	0.042027	0.047298	0.042591
	39.6	0.045035	0.042196	0.047209	0.042463
	39.63	0.04517	0.042345	0.047068	0.042269
	39.66	0.045227	0.042361	0.046784	0.042282
	39.69	0.045059	0.042079	0.046432	0.042398
	39.72	0.044926	0.041884	0.046172	0.042477
	39.75	0.044889	0.041974	0.04624	0.042423
	39.78	0.044929	0.042123	0.046339	0.042234
	39.81	0.044923	0.042177	0.04631	0.042042
	39.84	0.044645	0.041958	0.046009	0.042095
	39.87	0.04442	0.041759	0.045776	0.042206
	39.9	0.044431	0.041831	0.045696	0.042206
	39.93	0.044502	0.041973	0.0457	0.041965
	39.96	0.044499	0.042023	0.045609	0.041778
	39.99	0.044283	0.041954	0.045302	0.041825
	40.02	0.044082	0.041757	0.045062	0.04192
	40.05	0.044074	0.041497	0.045041	0.041898
	40.08	0.044136	0.04154	0.045065	0.041644
	40.11	0.044155	0.04169	0.04498	0.041444
	40.14	0.04395	0.041693	0.044666	0.041522
	40.17	0.043738	0.041502	0.044432	0.041641
	40.2	0.043728	0.041354	0.044407	0.04169
	40.23	0.043771	0.041443	0.044409	0.041418
	40.26	0.043809	0.041598	0.044361	0.041156
	40.29	0.043768	0.041613	0.044082	0.041222
	40.32	0.043543	0.041383	0.043798	0.041357
	40.35	0.043181	0.041159	0.043777	0.041368
	40.38	0.043122	0.041243	0.043847	0.041126
	40.41	0.0432	0.041379	0.043895	0.04091
	40.44	0.043159	0.041384	0.043841	0.040977
	40.47	0.042869	0.04113	0.043617	0.041088
	40.5	0.04261	0.040896	0.043297	0.041067
	40.53	0.04258	0.040975	0.043281	0.040788
	40.56	0.042639	0.041123	0.043352	0.040579
	40.59	0.04265	0.041129	0.043352	0.040629
	40.62	0.042444	0.040945	0.043132	0.040709
	40.65	0.042142	0.040705	0.042896	0.04064
	40.68	0.041914	0.040756	0.042896	0.040323
	40.71	0.041573	0.040899	0.042996	0.040066
	40.74	0.041487	0.040905	0.043027	0.040098
	40.77	0.04144	0.040837	0.042831	0.040226
	40.8	0.041425	0.040615	0.042582	0.04028
	40.83	0.041609	0.040445	0.042605	0.039995
	40.86	0.041851	0.040483	0.042723	0.039724
	40.89	0.04196	0.040539	0.042778	0.039782
	40.92	0.041862	0.040499	0.042597	0.039922
	40.95	0.041602	0.040204	0.04242	0.039973
	40.98	0.041576	0.04006	0.042528	0.039771
	41.01	0.041671	0.040163	0.042683	0.039527
	41.04	0.041733	0.040284	0.042693	0.039614
	41.07	0.041736	0.040317	0.042486	0.039805
	41.1	0.041522	0.040065	0.042185	0.039965
	41.13	0.041272	0.03992	0.042193	0.039965
	41.16	0.041262	0.04003	0.042301	0.039738
	41.19	0.041387	0.040142	0.042323	0.039511
	41.22	0.041478	0.04019	0.042136	0.039508
	41.25	0.04127	0.039941	0.041971	0.039591
	41.28	0.041092	0.039757	0.042006	0.039603
	41.31	0.041138	0.039814	0.042109	0.039335
	41.34	0.041213	0.039838	0.042119	0.039177
	41.37	0.041183	0.039786	0.041887	0.039226
	41.4	0.040897	0.039537	0.041602	0.03938
	41.43	0.040723	0.039316	0.041597	0.039394
	41.46	0.040807	0.039362	0.041732	0.039124
	41.49	0.040939	0.039476	0.0418	0.038962
	41.52	0.041045	0.039499	0.041595	0.039005
	41.55	0.040815	0.039234	0.041321	0.039091
	41.58	0.040602	0.039085	0.041372	0.039099
	41.61	0.040628	0.03914	0.041411	0.038813
	41.64	0.04071	0.039218	0.041142	0.038644
	41.67	0.040753	0.03921	0.040693	0.038729
	41.7	0.040594	0.038907	0.040469	0.038907
	41.73	0.040434	0.038742	0.040656	0.038977
	41.76	0.040507	0.038874	0.040975	0.038798
	41.79	0.040639	0.039067	0.041121	0.03859
	41.82	0.040723	0.03914	0.041043	0.03858
	41.85	0.040567	0.03884	0.040755	0.03866
	41.88	0.040464	0.038621	0.04058	0.038732
	41.91	0.040521	0.03871	0.040678	0.038736
	41.94	0.040613	0.038847	0.040788	0.038569
	41.97	0.040613	0.03892	0.040786	0.038409
	42	0.040288	0.038766	0.040447	0.038491
	42.03	0.040063	0.038599	0.040231	0.038645
	42.06	0.040098	0.038645	0.040234	0.038658
	42.09	0.040209	0.038744	0.040279	0.03839
	42.12	0.040287	0.038813	0.040206	0.038185
	42.15	0.04009	0.038793	0.039882	0.037886
	42.18	0.039943	0.038636	0.0397	0.03756
	42.21	0.040035	0.038491	0.039773	0.037551
	42.21	0.040055	0.03849	0.039792	0.037554
	42.24	0.040136	0.03851	0.03986	0.037495
	42.27	0.040144	0.038496	0.039868	0.037473
	42.3	0.039905	0.038377	0.03951	0.037686
	42.33	0.039703	0.038106	0.03928	0.037871
	42.36	0.039784	0.037943	0.039389	0.037998
	42.39	0.039968	0.038054	0.039535	0.037817
	42.42	0.040104	0.03819	0.039556	0.037678
	42.45	0.040109	0.037873	0.039316	0.037789
	42.48	0.039928	0.037367	0.039102	0.037928
	42.51	0.039724	0.037315	0.039169	0.037955
	42.54	0.039752	0.03757	0.039278	0.037754
	42.57	0.039857	0.037794	0.039324	0.037583
	42.6	0.039898	0.037943	0.039202	0.0377
	42.63	0.03969	0.037779	0.038947	0.037881
	42.66	0.039522	0.037673	0.038707	0.037933
	42.69	0.039562	0.037789	0.038763	0.037664
	42.72	0.039663	0.037897	0.038855	0.037445
	42.75	0.039668	0.037894	0.038855	0.03744
	42.78	0.039418	0.037683	0.038641	0.037583
	42.81	0.039204	0.037468	0.038515	0.037667
	42.84	0.039227	0.03754	0.038601	0.037465
	42.87	0.039288	0.037649	0.038679	0.037319
	42.9	0.039311	0.037595	0.038641	0.037397
	42.93	0.039094	0.037324	0.038414	0.037497
	42.96	0.038921	0.037162	0.038319	0.03754
	42.99	0.038981	0.037273	0.038487	0.03731
	43.02	0.039086	0.037422	0.038645	0.037135
	43.05	0.039104	0.037403	0.03874	0.037166
	43.08	0.03891	0.037205	0.038536	0.037265
	43.11	0.038677	0.03711	0.038379	0.037283
	43.14	0.038663	0.037212	0.03846	0.03697
	43.17	0.038706	0.03734	0.038544	0.036666
	43.2	0.038731	0.037402	0.038493	0.036691
	43.23	0.038547	0.037183	0.038219	0.036831
	43.26	0.038422	0.036988	0.038019	0.03692
	43.29	0.038496	0.037074	0.038122	0.036902
	43.32	0.038614	0.037213	0.038266	0.036717
	43.35	0.038621	0.037248	0.038322	0.036426
	43.38	0.038377	0.037074	0.03815	0.036436
	43.41	0.038169	0.036848	0.038079	0.036561
	43.44	0.038192	0.036869	0.038252	0.036604
	43.47	0.038255	0.036969	0.038468	0.036385
	43.5	0.038208	0.037048	0.038464	0.036182
	43.53	0.037946	0.037036	0.038174	0.036293
	43.56	0.037759	0.036826	0.038106	0.036541
	43.59	0.037849	0.036644	0.038352	0.036607
	43.62	0.037997	0.036671	0.03858	0.036371
	43.65	0.038076	0.036764	0.038777	0.036106
	43.68	0.037914	0.036774	0.038641	0.036143
	43.71	0.037691	0.036436	0.03856	0.036271
	43.74	0.037679	0.036139	0.038775	0.036342
	43.77	0.037741	0.036112	0.038994	0.036141
	43.8	0.037851	0.03633	0.039048	0.035905
	43.83	0.037903	0.036463	0.038853	0.035944
	43.86	0.037725	0.036308	0.03874	0.036074
	43.89	0.037529	0.036212	0.038964	0.036117
	43.92	0.037599	0.036339	0.039259	0.035924
	43.95	0.037819	0.03648	0.039522	0.035616
	43.98	0.037952	0.036549	0.039663	0.035675
	44.01	0.037789	0.036312	0.039591	0.035914
	44.04	0.037637	0.036117	0.039532	0.036087
	44.07	0.037622	0.036193	0.039697	0.036171
	44.1	0.037719	0.036347	0.039955	0.035967
	44.13	0.03779	0.036387	0.040144	0.035718
	44.16	0.037583	0.036181	0.040157	0.03577
	44.19	0.037403	0.035992	0.040169	0.035909
	44.22	0.037446	0.036068	0.040396	0.035952
	44.25	0.037618	0.036243	0.040767	0.035687
	44.28	0.03771	0.036308	0.041027	0.035559
	44.31	0.037524	0.03609	0.041034	0.035708
	44.34	0.037359	0.035973	0.041092	0.035886
	44.37	0.037415	0.036097	0.041429	0.035927
	44.4	0.037575	0.036333	0.041787	0.035616
	44.43	0.037671	0.036433	0.042039	0.035391
	44.46	0.037553	0.036217	0.04205	0.03548
	44.49	0.037413	0.036079	0.042195	0.035618
	44.52	0.037514	0.036211	0.042624	0.035697
	44.55	0.037754	0.036509	0.043167	0.035461
	44.58	0.037933	0.03665	0.043494	0.035339
	44.61	0.038016	0.036465	0.043678	0.035469
	44.64	0.037827	0.036352	0.043817	0.035573
	44.67	0.037581	0.03648	0.044206	0.035637
	44.7	0.037665	0.036682	0.044715	0.035478
	44.73	0.037898	0.036783	0.045103	0.035307
	44.76	0.038087	0.036675	0.045467	0.035435
	44.79	0.037971	0.036544	0.045536	0.035632
	44.82	0.037894	0.03666	0.045644	0.035713
	44.85	0.038051	0.036874	0.04606	0.035435
	44.88	0.038277	0.037021	0.046461	0.035261
	44.91	0.038406	0.037059	0.046861	0.035389
	44.94	0.038287	0.036931	0.047003	0.035605
	44.97	0.038179	0.036801	0.047163	0.035726
	45	0.038338	0.036999	0.04756	0.035502
	45.03	0.038523	0.037242	0.047923	0.035331
	45.06	0.038726	0.037372	0.048309	0.035464
	45.09	0.038625	0.037229	0.048399	0.035622
	45.12	0.038522	0.037169	0.048551	0.035711
	45.15	0.038702	0.037369	0.048983	0.035438
	45.18	0.038975	0.0376	0.049312	0.035251
	45.21	0.039005	0.03774	0.04966	0.03535
	45.24	0.03861	0.037572	0.049658	0.035521
	45.27	0.038509	0.037507	0.049711	0.035619
	45.3	0.038945	0.037756	0.050069	0.035438
	45.33	0.039397	0.037973	0.050385	0.035237
	45.36	0.039748	0.038125	0.050569	0.035337
	45.39	0.039746	0.037968	0.050543	0.035518
	45.42	0.039782	0.037889	0.050599	0.035622
	45.43	0.039813	0.037905	0.050634	0.035626
	45.45	0.040087	0.038079	0.050925	0.035589
	45.48	0.040376	0.03826	0.051211	0.035413
	45.51	0.040617	0.038361	0.051327	0.035258
	45.54	0.040533	0.038193	0.051132	0.035421
	45.57	0.040479	0.038039	0.051071	0.035654
	45.6	0.040707	0.038217	0.051319	0.035798
	45.63	0.041034	0.03845	0.051542	0.035675
	45.66	0.041321	0.038631	0.051661	0.035614
	45.69	0.041278	0.03871	0.051488	0.035748
	45.72	0.041259	0.038609	0.051352	0.035906
	45.75	0.0415	0.038471	0.051504	0.035976
	45.78	0.041765	0.03862	0.051672	0.0358
	45.81	0.041974	0.038855	0.051772	0.035716
	45.84	0.041922	0.038961	0.051553	0.035909
	45.87	0.041825	0.03889	0.051374	0.036095
	45.9	0.041992	0.038861	0.051371	0.036197
	45.93	0.042225	0.039048	0.0514	0.03596
	45.96	0.042493	0.039297	0.05139	0.035776
	45.99	0.04259	0.039378	0.051157	0.035921
	46.02	0.042525	0.039273	0.050951	0.036103
	46.05	0.042315	0.039134	0.050997	0.036136
	46.08	0.04239	0.039278	0.05106	0.035976
	46.11	0.042647	0.039484	0.051038	0.035854
	46.14	0.042743	0.039586	0.050786	0.035986
	46.17	0.04255	0.039424	0.050213	0.036162
	46.2	0.042394	0.039254	0.049617	0.036228
	46.23	0.042496	0.039387	0.04959	0.035998
	46.26	0.042694	0.039598	0.049845	0.035837
	46.29	0.04274	0.039679	0.049983	0.035936
	46.32	0.04261	0.039556	0.049776	0.036097
	46.35	0.042379	0.03934	0.049496	0.036132
	46.38	0.042447	0.039376	0.049471	0.035897
	46.41	0.042624	0.039456	0.049523	0.03574
	46.44	0.042729	0.039445	0.049462	0.03586
	46.47	0.042555	0.039267	0.04914	0.036086
	46.5	0.042344	0.039135	0.048727	0.03619
	46.53	0.042409	0.039242	0.048627	0.035957
	46.56	0.042552	0.039419	0.048626	0.035792
	46.59	0.042615	0.039432	0.048596	0.035933
	46.62	0.042491	0.039207	0.048342	0.036112
	46.65	0.042264	0.038935	0.048042	0.036144
	46.68	0.04226	0.03897	0.048009	0.035689
	46.71	0.042341	0.039119	0.048018	0.035112
	46.74	0.042387	0.039151	0.047955	0.035172
	46.77	0.042368	0.038937	0.047698	0.035445
	46.8	0.042133	0.038732	0.047278	0.035713
	46.83	0.041885	0.038729	0.04719	0.035778
	46.86	0.041893	0.037825	0.047248	0.035637
	46.89	0.041987	0.036709	0.047225	0.035475
	46.92	0.041998	0.035329	0.046934	0.035537
	46.95	0.041679	0.035464	0.04662	0.035635
	46.98	0.041456	0.036198	0.046564	0.035627
	47.01	0.041487	0.037131	0.04661	0.03534
	47.04	0.041619	0.03777	0.046569	0.035162
	47.07	0.041676	0.037952	0.046258	0.035248
	47.1	0.041395	0.037949	0.045906	0.035492
	47.13	0.041184	0.038128	0.045906	0.03561
	47.16	0.041251	0.038399	0.04598	0.035419
	47.19	0.041353	0.038515	0.045968	0.035251
	47.22	0.041391	0.038341	0.045673	0.035308
	47.25	0.041078	0.038123	0.045332	0.035413
	47.28	0.040842	0.038184	0.045354	0.035462
	47.31	0.040897	0.038341	0.045467	0.035221
	47.34	0.040997	0.038363	0.045462	0.03507
	47.37	0.041034	0.038149	0.045205	0.035191
	47.4	0.040815	0.037949	0.044761	0.03541
	47.43	0.040594	0.038087	0.04461	0.035489
	47.46	0.04062	0.038339	0.044694	0.03522
	47.49	0.040712	0.038444	0.044761	0.034894
	47.52	0.040764	0.038295	0.044708	0.034855
	47.55	0.040545	0.037992	0.044412	0.034969
	47.58	0.040406	0.037976	0.04413	0.03508
	47.61	0.040455	0.038052	0.04412	0.035088
	47.64	0.040534	0.038095	0.044168	0.034901
	47.67	0.040545	0.038082	0.044139	0.034704
	47.7	0.040261	0.037886	0.043798	0.034804
	47.73	0.040047	0.037689	0.043565	0.034966
	47.76	0.040109	0.03774	0.043574	0.035047
	47.79	0.040282	0.037846	0.043692	0.034871
	47.82	0.04038	0.037871	0.043733	0.034747
	47.85	0.040108	0.037606	0.043449	0.03476
	47.88	0.039854	0.037454	0.043218	0.034866
	47.91	0.039895	0.037524	0.043275	0.03492
	47.94	0.039971	0.037606	0.043376	0.034682
	47.97	0.039984	0.037627	0.0434	0.034517
	48	0.039724	0.037386	0.043051	0.03468
	48.03	0.039443	0.037258	0.042791	0.03481
	48.06	0.039478	0.037376	0.04284	0.03478
	48.09	0.039627	0.037484	0.0429	0.034488
	48.12	0.039727	0.037537	0.042859	0.034276
	48.15	0.039689	0.037267	0.042518	0.034331
	48.18	0.039387	0.037055	0.042277	0.034469
	48.21	0.039118	0.037105	0.042334	0.034538
	48.24	0.039132	0.037199	0.042436	0.034352
	48.27	0.039188	0.037245	0.042417	0.03417
	48.3	0.039188	0.037007	0.04203	0.034285
	48.33	0.038928	0.036733	0.041782	0.034457
	48.36	0.038685	0.036783	0.041817	0.034531
	48.39	0.038693	0.036932	0.041938	0.034331
	48.42	0.038818	0.037037	0.041946	0.034165
	48.45	0.038901	0.037004	0.041609	0.034155
	48.48	0.03868	0.03675	0.041408	0.034266
	48.51	0.03849	0.036431	0.041467	0.034316
	48.54	0.038599	0.036414	0.041568	0.034071
	48.57	0.038731	0.03649	0.041587	0.033887
	48.6	0.038786	0.036523	0.041224	0.034006
	48.63	0.038544	0.036263	0.040926	0.034203
	48.63	0.038493	0.036209	0.040913	0.03423
	48.66	0.038346	0.036057	0.040999	0.03426
	48.69	0.038407	0.036103	0.04114	0.033994
	48.72	0.038499	0.036219	0.04117	0.033775
	48.75	0.038537	0.036274	0.040874	0.033873
	48.78	0.038328	0.036071	0.040626	0.03407
	48.81	0.038065	0.03587	0.040721	0.034186
	48.84	0.038073	0.035857	0.040894	0.034
	48.87	0.038157	0.035946	0.04098	0.033734
	48.9	0.038273	0.036043	0.04088	0.033756
	48.93	0.038293	0.035827	0.040601	0.033902
	48.96	0.038041	0.035657	0.040336	0.034049
	48.99	0.037771	0.035778	0.040431	0.034071
	49.02	0.037781	0.035936	0.040607	0.033852
	49.05	0.037909	0.036016	0.040678	0.033427
	49.08	0.037919	0.035974	0.040455	0.033418
	49.11	0.037584	0.03563	0.04028	0.033611
	49.14	0.037332	0.03541	0.040366	0.033702
	49.17	0.037327	0.035423	0.04051	0.033532
	49.2	0.037494	0.035511	0.040567	0.03335
	49.23	0.037546	0.035532	0.040364	0.033432
	49.26	0.03728	0.035337	0.04028	0.033638
	49.29	0.037112	0.035118	0.040474	0.033699
	49.32	0.037172	0.035109	0.040669	0.033424
	49.35	0.037283	0.035204	0.040821	0.033077
	49.38	0.037335	0.03524	0.040661	0.033144
	49.41	0.037064	0.034974	0.040607	0.033331
	49.44	0.036825	0.034758	0.040874	0.033435
	49.47	0.036777	0.034785	0.041191	0.033264
	49.5	0.036858	0.034918	0.041408	0.033086
	49.53	0.036907	0.034966	0.041359	0.033185
	49.56	0.036679	0.03475	0.041378	0.033329
	49.59	0.03643	0.034636	0.041635	0.033359
	49.62	0.036479	0.034755	0.041947	0.033153
	49.65	0.036668	0.034902	0.042193	0.032845
	49.68	0.03665	0.034917	0.042119	0.032912
	49.71	0.036269	0.034595	0.042115	0.033126
	49.74	0.035851	0.034436	0.042393	0.033218
	49.77	0.035556	0.034596	0.04274	0.033156
	49.8	0.035798	0.034844	0.043007	0.032837
	49.83	0.036132	0.034936	0.042951	0.032549
	49.86	0.036187	0.034774	0.043057	0.032581
	49.89	0.036206	0.034611	0.043367	0.032715
	49.92	0.036387	0.034698	0.043804	0.032777
	49.95	0.036596	0.03489	0.044201	0.032481
	49.98	0.036729	0.034959	0.044239	0.032271
	50.01	0.036512	0.03466	0.044388	0.032327
	50.04	0.03629	0.034428	0.044812	0.032484
	50.07	0.036336	0.034468	0.045292	0.032561
	50.1	0.03655	0.034685	0.045643	0.03232
	50.13	0.036682	0.034771	0.045674	0.032206
	50.16	0.036541	0.034546	0.045801	0.032314
	50.19	0.036317	0.03442	0.046244	0.032403
	50.22	0.036366	0.034558	0.046767	0.032509
	50.25	0.036584	0.034749	0.047298	0.032339
	50.28	0.036745	0.034877	0.047615	0.03226
	50.31	0.036839	0.034709	0.047693	0.032438
	50.34	0.036675	0.034546	0.047807	0.03263
	50.37	0.036472	0.034669	0.048169	0.03272
	50.4	0.036595	0.034963	0.048645	0.032535
	50.43	0.036834	0.035128	0.048978	0.032341
	50.46	0.037042	0.035059	0.049075	0.03245
	50.49	0.036905	0.034948	0.049146	0.032633
	50.52	0.036785	0.03511	0.049517	0.032706
	50.55	0.036939	0.035377	0.050082	0.032436
	50.58	0.037199	0.035526	0.050456	0.032301
	50.61	0.037364	0.03537	0.050513	0.032446
	50.64	0.03717	0.035266	0.050597	0.032646
	50.67	0.037024	0.035435	0.050694	0.032744
	50.7	0.037239	0.035762	0.050632	0.032485
	50.73	0.037478	0.035906	0.050814	0.0323
	50.76	0.037721	0.035726	0.051038	0.032422
	50.79	0.037613	0.035619	0.051297	0.03263
	50.82	0.037535	0.035757	0.051741	0.032717
	50.85	0.037773	0.036049	0.052224	0.032446
	50.88	0.03806	0.036219	0.052475	0.032346
	50.91	0.038296	0.036074	0.052459	0.032609
	50.94	0.038206	0.035995	0.052399	0.032868
	50.97	0.038049	0.036203	0.052643	0.032987
	51	0.038247	0.036511	0.053027	0.032787
	51.03	0.038556	0.036641	0.053279	0.032533
	51.06	0.038861	0.036514	0.053438	0.032622
	51.09	0.038842	0.036355	0.053312	0.032825
	51.12	0.038832	0.036499	0.053125	0.032977
	51.15	0.039061	0.036812	0.053217	0.033017
	51.18	0.039326	0.037053	0.053401	0.03281
	51.21	0.039559	0.037123	0.053504	0.032267
	51.24	0.039456	0.036936	0.053325	0.032146
	51.27	0.039373	0.036801	0.053201	0.032406
	51.3	0.039586	0.03702	0.053295	0.032703
	51.33	0.039909	0.037264	0.053426	0.032652
	51.36	0.040214	0.037397	0.053474	0.032647
	51.39	0.040169	0.037229	0.053217	0.03288
	51.42	0.040123	0.037126	0.053024	0.033128
	51.45	0.040371	0.037302	0.053062	0.033197
	51.48	0.040644	0.037348	0.053116	0.032979
	51.51	0.040839	0.03698	0.053049	0.032871
	51.54	0.040758	0.036664	0.052697	0.03304
	51.57	0.040567	0.036714	0.052407	0.033202
	51.6	0.040626	0.037166	0.052397	0.033282
	51.63	0.040859	0.037472	0.052448	0.033067
	51.66	0.041146	0.03767	0.052446	0.032987
	51.69	0.041221	0.037465	0.052169	0.033205
	51.72	0.041127	0.037316	0.051817	0.033472
	51.75	0.040847	0.037494	0.051744	0.03358
	51.78	0.040915	0.037706	0.051809	0.03342
	51.81	0.041218	0.037789	0.051739	0.033256
	51.81	0.041262	0.03777	0.051691	0.033266
	51.84	0.041346	0.03756	0.051376	0.0334
	51.87	0.041238	0.037346	0.051133	0.033596
	51.9	0.041037	0.037467	0.051068	0.033664
	51.93	0.041123	0.037694	0.051059	0.033459
	51.96	0.041397	0.037833	0.050976	0.033345
	51.99	0.041573	0.037662	0.050622	0.033485
	52.02	0.041446	0.037551	0.050318	0.033664
	52.05	0.041246	0.037689	0.050307	0.033681
	52.08	0.041343	0.037873	0.050356	0.033426
	52.11	0.0415	0.038001	0.050232	0.033293
	52.14	0.04154	0.03799	0.049755	0.033467
	52.17	0.041287	0.037749	0.049371	0.033646
	52.2	0.040989	0.037522	0.049316	0.033745
	52.23	0.04105	0.037595	0.049336	0.033499
	52.26	0.041278	0.037813	0.049252	0.03331
	52.29	0.041405	0.037903	0.048873	0.033454
	52.32	0.041303	0.037717	0.048524	0.033642
	52.35	0.041008	0.037502	0.048478	0.033699
	52.38	0.040853	0.037578	0.048515	0.033497
	52.41	0.040861	0.037683	0.048493	0.033305
	52.44	0.04095	0.037695	0.048385	0.033434
	52.47	0.040939	0.037467	0.04811	0.033627
	52.5	0.040698	0.037213	0.047661	0.033654
	52.53	0.040433	0.037289	0.047533	0.033343
	52.56	0.04046	0.037435	0.047535	0.033131
	52.59	0.040617	0.03743	0.047463	0.03322
	52.62	0.040718	0.037248	0.047098	0.033383
	52.65	0.040418	0.036945	0.04674	0.033418
	52.68	0.040141	0.036997	0.046711	0.033159
	52.71	0.040179	0.037123	0.046796	0.032979
	52.74	0.040317	0.037107	0.04677	0.033105
	52.77	0.040357	0.036856	0.046472	0.033335
	52.8	0.040046	0.036641	0.046068	0.033456
	52.83	0.039808	0.036688	0.045988	0.033226
	52.86	0.039924	0.036844	0.046014	0.033047
	52.89	0.040087	0.036885	0.045985	0.033186
	52.92	0.040212	0.036637	0.045657	0.033356
	52.95	0.039941	0.036365	0.045292	0.033339
	52.98	0.039684	0.036453	0.045286	0.033013
	53.01	0.039738	0.036587	0.045349	0.032687
	53.04	0.039866	0.036598	0.04531	0.032761
	53.07	0.039879	0.036354	0.045007	0.032961
	53.1	0.039606	0.036114	0.04457	0.033131
	53.13	0.039311	0.036181	0.044515	0.033132
	53.16	0.039357	0.036335	0.04461	0.032849
	53.19	0.039503	0.036379	0.044647	0.032565
	53.22	0.039578	0.03617	0.044585	0.032568
	53.25	0.039275	0.035827	0.044256	0.032693
	53.28	0.039027	0.035865	0.043927	0.032771
	53.31	0.038999	0.036038	0.043871	0.032561
	53.34	0.039097	0.036078	0.043938	0.032419
	53.37	0.039107	0.036038	0.04396	0.032454
	53.4	0.038759	0.035797	0.043649	0.032577
	53.43	0.038528	0.035576	0.043448	0.032619
	53.46	0.038591	0.035608	0.043489	0.032327
	53.49	0.038696	0.03571	0.043582	0.032106
	53.52	0.038775	0.035751	0.043589	0.032201
	53.55	0.038476	0.035445	0.043267	0.032385
	53.58	0.038173	0.035215	0.043075	0.032503
	53.61	0.038198	0.035237	0.043176	0.032273
	53.64	0.03833	0.035334	0.04324	0.032114
	53.67	0.038395	0.035342	0.043194	0.032241
	53.7	0.038122	0.035028	0.042839	0.032397
	53.73	0.037798	0.034844	0.042645	0.032417
	53.76	0.037798	0.034977	0.042851	0.032192
	53.79	0.037895	0.035088	0.043083	0.032008
	53.82	0.037965	0.035115	0.043156	0.032109
	53.85	0.037924	0.034799	0.043075	0.032295
	53.88	0.037654	0.034593	0.04297	0.032387
	53.91	0.0373	0.034676	0.043156	0.032366
	53.94	0.037302	0.034763	0.043383	0.032167
	53.97	0.037411	0.034783	0.043547	0.031959
	54	0.037426	0.034544	0.043406	0.032073
	54.03	0.037153	0.034312	0.04336	0.03224
	54.06	0.036956	0.034401	0.04366	0.032273
	54.09	0.037053	0.034538	0.043982	0.032029
	54.12	0.037234	0.034582	0.044114	0.031881
	54.15	0.037297	0.034295	0.044099	0.031954
	54.18	0.037026	0.034108	0.044084	0.032108
	54.21	0.036745	0.03413	0.044442	0.032175
	54.24	0.036672	0.034227	0.044762	0.031945
	54.27	0.036446	0.034284	0.045048	0.031799
	54.3	0.036122	0.033984	0.044935	0.031959
	54.33	0.035955	0.03376	0.044881	0.032121
	54.36	0.035986	0.03387	0.045267	0.032195
	54.39	0.036219	0.034013	0.045668	0.031891
	54.42	0.036458	0.034111	0.045936	0.031607
	54.45	0.036585	0.03383	0.04601	0.031642
	54.48	0.036379	0.033623	0.046056	0.031821
	54.51	0.036139	0.033756	0.046453	0.031878
	54.54	0.036211	0.033935	0.0469	0.031726
	54.57	0.036374	0.034041	0.047295	0.031416
	54.6	0.036487	0.033891	0.047579	0.031415
	54.63	0.036263	0.033708	0.047543	0.031585
	54.66	0.036068	0.0339	0.047595	0.031651
	54.69	0.036155	0.03419	0.047985	0.031393
	54.72	0.036346	0.034412	0.048456	0.031199
	54.75	0.036453	0.034492	0.048846	0.031255
	54.78	0.03625	0.034316	0.04887	0.031426
	54.81	0.036084	0.034125	0.048948	0.031442
	54.84	0.036171	0.034262	0.049305	0.031148
	54.87	0.0363	0.034498	0.049741	0.030983
	54.9	0.03645	0.03463	0.050104	0.031148
	54.93	0.036311	0.034447	0.050053	0.031396
	54.96	0.036219	0.034363	0.050147	0.031531
	54.99	0.036341	0.034558	0.050535	0.031329
	55.02	0.036482	0.034804	0.050889	0.031205
	55.02	0.036504	0.034839	0.050956	0.031217
	55.05	0.036525	0.034921	0.051176	0.03137
	55.08	0.036377	0.034795	0.051212	0.03157
	55.11	0.036171	0.034745	0.051192	0.031678
	55.14	0.036296	0.034931	0.051458	0.031497
	55.17	0.036533	0.035136	0.051761	0.031272
	55.2	0.036767	0.035305	0.051661	0.031386
	55.23	0.036699	0.035123	0.051228	0.03161
	55.26	0.036649	0.035063	0.051408	0.031795
	55.29	0.036813	0.035302	0.052034	0.031835
	55.32	0.03705	0.035567	0.052613	0.031627
	55.35	0.037208	0.035662	0.052992	0.031309
	55.38	0.037093	0.035588	0.05294	0.03138
	55.41	0.037083	0.035416	0.052936	0.031616
	55.44	0.037267	0.035583	0.053185	0.031711
	55.47	0.037543	0.03587	0.053461	0.031523
	55.5	0.037783	0.036066	0.053604	0.031342
	55.53	0.037697	0.035894	0.053425	0.031437
	55.56	0.037643	0.035791	0.053365	0.031656
	55.59	0.037867	0.036005	0.053617	0.031753
	55.62	0.038155	0.036285	0.053845	0.031521
	55.65	0.038372	0.03645	0.053988	0.03122
	55.68	0.03832	0.036293	0.053748	0.031331
	55.71	0.03825	0.036187	0.053563	0.031447
	55.74	0.03842	0.036379	0.053731	0.031167
	55.77	0.038664	0.036615	0.053944	0.030742
	55.8	0.038989	0.036817	0.053975	0.030741
	55.83	0.039116	0.03661	0.053729	0.031174
	55.86	0.039116	0.036438	0.053396	0.031657
	55.89	0.038969	0.036574	0.053474	0.031849
	55.92	0.039056	0.036756	0.053639	0.031754
	55.95	0.039346	0.03682	0.05371	0.031488
	55.98	0.039587	0.036683	0.053655	0.031586
	56.01	0.039513	0.036192	0.0533	0.031849
	56.04	0.039424	0.035957	0.052921	0.032013
	56.07	0.039545	0.036189	0.052856	0.032059
	56.1	0.039814	0.036623	0.052886	0.031821
	56.13	0.040041	0.036845	0.052832	0.031588
	56.16	0.03996	0.036728	0.052456	0.031699
	56.19	0.039884	0.036541	0.052201	0.031911
	56.22	0.040073	0.036637	0.052172	0.032016
	56.25	0.040341	0.036871	0.052242	0.031749
	56.28	0.040531	0.037004	0.052199	0.031591
	56.31	0.04035	0.036813	0.051749	0.03173
	56.34	0.040131	0.036663	0.051411	0.031937
	56.37	0.040228	0.036736	0.051382	0.032037
	56.4	0.040547	0.03691	0.051403	0.031773
	56.43	0.040737	0.036961	0.0513	0.031607
	56.46	0.040626	0.036687	0.050822	0.031724
	56.49	0.040339	0.036531	0.050507	0.031872
	56.52	0.040326	0.036675	0.050456	0.032068
	56.55	0.040517	0.036858	0.050465	0.0322
	56.58	0.040696	0.036904	0.050429	0.032037
	56.61	0.040769	0.03653	0.050044	0.03197
	56.64	0.040552	0.03617	0.049647	0.032165
	56.67	0.040277	0.036214	0.049496	0.032371
	56.7	0.04035	0.036482	0.049363	0.032473
	56.73	0.040561	0.036585	0.04919	0.032273
	56.76	0.040596	0.036344	0.048711	0.032051
	56.79	0.040231	0.036078	0.048408	0.032179
	56.82	0.040006	0.036135	0.04834	0.032349
	56.85	0.040103	0.036315	0.048374	0.03246
	56.88	0.040309	0.03635	0.048328	0.032519
	56.91	0.040385	0.036032	0.04796	0.032322
	56.94	0.040081	0.035822	0.047698	0.032109
	56.97	0.03983	0.035837	0.04769	0.032154
	57	0.039925	0.035962	0.047711	0.032309
	57.03	0.040063	0.036003	0.047623	0.032433
	57.06	0.040117	0.035692	0.047246	0.032501
	57.09	0.0398	0.035423	0.047022	0.032305
	57.12	0.039505	0.035469	0.047018	0.032025
	57.15	0.039554	0.035635	0.047054	0.031997
	57.18	0.039721	0.035702	0.047089	0.032114
	57.21	0.039803	0.035348	0.046818	0.032219
	57.24	0.039548	0.035088	0.046458	0.032019
	57.27	0.039219	0.035159	0.046443	0.031857
	57.3	0.039188	0.035321	0.046583	0.031932
	57.33	0.039283	0.035313	0.04667	0.032105
	57.36	0.039302	0.034899	0.046675	0.032213
	57.39	0.039012	0.03458	0.046508	0.032002
	57.42	0.038782	0.034601	0.046309	0.031821
	57.45	0.038772	0.034766	0.046415	0.031908
	57.48	0.038864	0.034853	0.046593	0.032046
	57.51	0.038859	0.034733	0.046673	0.032124
	57.54	0.038455	0.034403	0.046461	0.031841
	57.57	0.038054	0.034094	0.046334	0.031591
	57.6	0.038054	0.03414	0.046464	0.031665
	57.63	0.038228	0.034279	0.046686	0.031826
	57.66	0.038334	0.034311	0.046867	0.031884
	57.69	0.038055	0.034043	0.046702	0.031623
	57.72	0.037752	0.033865	0.04662	0.03128
	57.75	0.037762	0.033941	0.046889	0.03124
	57.78	0.037886	0.034089	0.047138	0.031399
	57.81	0.037947	0.034141	0.047365	0.031526
	57.84	0.0377	0.033887	0.047213	0.031318
	57.87	0.037422	0.033724	0.047118	0.031131
	57.9	0.037424	0.033908	0.047379	0.031139
	57.93	0.037522	0.03407	0.047687	0.031245
	57.96	0.037613	0.034108	0.047949	0.031296
	57.99	0.037564	0.033799	0.047896	0.031058
	58.02	0.037296	0.033556	0.047784	0.030838
	58.05	0.03685	0.033678	0.048079	0.03086
	58.08	0.036796	0.033883	0.048474	0.031014
	58.11	0.036929	0.033975	0.04878	0.031139
	58.14	0.036986	0.03374	0.048689	0.030961
	58.17	0.036753	0.033518	0.048654	0.030836
	58.2	0.036474	0.033664	0.048924	0.03096
	58.23	0.036466	0.033883	0.049233	0.031058
	58.23	0.036485	0.033916	0.049286	0.031064
	58.26	0.036639	0.033987	0.049452	0.031039
	58.29	0.036718	0.033854	0.049408	0.030739
	58.32	0.036496	0.033749	0.049354	0.030381
	58.35	0.036239	0.033916	0.049639	0.030363
	58.38	0.0363	0.034114	0.050053	0.030546
	58.41	0.036442	0.034187	0.050405	0.030765
	58.44	0.036506	0.033921	0.050377	0.030831
	58.47	0.03623	0.033753	0.050405	0.03066
	58.5	0.035876	0.03393	0.050734	0.030351
	58.53	0.035927	0.034216	0.051067	0.030344
	58.56	0.036168	0.034381	0.051338	0.030493
	58.59	0.036298	0.034159	0.051355	0.030587
	58.62	0.036181	0.033984	0.051374	0.03043
	58.65	0.035897	0.034187	0.051717	0.030252
	58.68	0.035909	0.034427	0.052055	0.030346
	58.71	0.036116	0.034534	0.052346	0.030547
	58.74	0.036277	0.034303	0.052473	0.03062
	58.77	0.036032	0.034106	0.05237	0.030397
	58.8	0.035456	0.034297	0.052151	0.030094
	58.83	0.035378	0.034576	0.052294	0.030152
	58.86	0.035868	0.034817	0.052648	0.030328
	58.89	0.036306	0.034869	0.052856	0.030451
	58.92	0.036387	0.034769	0.052738	0.030259
	58.95	0.036303	0.034541	0.052599	0.029984
	58.98	0.036488	0.034647	0.052771	0.030086
	59.01	0.036806	0.034877	0.053081	0.030328
	59.04	0.037034	0.034955	0.053225	0.030457
	59.07	0.036913	0.034771	0.053047	0.030371
	59.1	0.036761	0.034593	0.052776	0.030141
	59.13	0.036951	0.034749	0.052876	0.030202
	59.16	0.037305	0.035067	0.053071	0.030381
	59.19	0.037524	0.035221	0.053136	0.030531
	59.22	0.037518	0.035045	0.052868	0.03057
	59.25	0.037361	0.034798	0.052572	0.030374
	59.28	0.037484	0.034931	0.052632	0.030105
	59.31	0.037773	0.03517	0.052787	0.030179
	59.34	0.038008	0.035312	0.05284	0.030397
	59.37	0.038154	0.035132	0.052595	0.030544
	59.4	0.038017	0.034894	0.052151	0.030333
	59.43	0.037838	0.035032	0.052093	0.030165
	59.46	0.038	0.035318	0.052186	0.030311
	59.49	0.038292	0.035375	0.052231	0.030571
	59.52	0.038529	0.035297	0.052183	0.030742
	59.55	0.038403	0.03504	0.051807	0.030535
	59.58	0.038292	0.03512	0.0514	0.030428
	59.61	0.038476	0.035283	0.051343	0.030622
	59.64	0.03874	0.035291	0.05139	0.030798
	59.67	0.038943	0.035009	0.05133	0.030953
	59.7	0.038786	0.034687	0.050816	0.030742
	59.73	0.038664	0.034722	0.050228	0.030582
	59.76	0.038899	0.03495	0.049784	0.030787
	59.79	0.039148	0.035059	0.049871	0.031033
	59.82	0.039357	0.034861	0.04992	0.031114
	59.85	0.039148	0.034557	0.04956	0.030993
	59.88	0.038928	0.03458	0.04939	0.030784
	59.91	0.039088	0.03476	0.049561	0.030877
	59.94	0.039346	0.034818	0.049669	0.031077
	59.97	0.039494	0.034569	0.049676	0.031218
	60	0.039313	0.034276	0.049241	0.031007
	60.03	0.039081	0.034333	0.048856	0.030839
	60.06	0.039177	0.034528	0.048865	0.03093
	60.09	0.039362	0.034599	0.049008	0.031102
	60.12	0.039484	0.034366	0.049035	0.031209
	60.15	0.039435	0.033963	0.048824	0.030952
	60.18	0.039167	0.033986	0.048567	0.030747
	60.21	0.038855	0.034197	0.048589	0.030882
	60.24	0.03891	0.034306	0.04867	0.030934
	60.27	0.03908	0.03429	0.048681	0.030625
	60.3	0.039154	0.033978	0.048323	0.030133
	60.33	0.038858	0.033686	0.048102	0.03013
	60.36	0.038641	0.033748	0.048166	0.030514
	60.39	0.038737	0.033889	0.048318	0.030828
	60.42	0.038916	0.033973	0.04838	0.030872
	60.45	0.038988	0.033749	0.048072	0.030811
	60.48	0.038693	0.033603	0.047855	0.030581
	60.51	0.03838	0.033591	0.048018	0.030679
	60.54	0.038404	0.033242	0.048199	0.030874
	60.57	0.038498	0.032864	0.048321	0.031025
	60.6	0.038534	0.032684	0.048063	0.03101
	60.63	0.038236	0.032739	0.047923	0.03076
	60.66	0.037957	0.033083	0.048179	0.030478
	60.69	0.038012	0.033316	0.048439	0.030541
	60.72	0.038143	0.033473	0.048556	0.030696
	60.75	0.038149	0.033209	0.048359	0.03075
	60.78	0.037878	0.032998	0.048185	0.030473
	60.81	0.03757	0.033113	0.048415	0.030227
	60.84	0.037573	0.033242	0.048721	0.030279
	60.87	0.037652	0.033239	0.048962	0.030446
	60.9	0.037664	0.032936	0.049057	0.030547
	60.93	0.037338	0.032679	0.048897	0.030352
	60.96	0.037047	0.032815	0.048749	0.030176
	60.99	0.037078	0.033056	0.048956	0.03023
	61.02	0.037197	0.033178	0.049243	0.030303
	61.05	0.037196	0.032858	0.049449	0.030325
	61.08	0.036853	0.032641	0.04932	0.030102
	61.11	0.036568	0.032771	0.049255	0.029954
	61.14	0.036606	0.033021	0.049484	0.030118
	61.17	0.036707	0.033204	0.049793	0.03029
	61.2	0.036755	0.033015	0.050004	0.030344
	61.23	0.036507	0.032847	0.04981	0.030113
	61.26	0.036296	0.032994	0.049745	0.029829
	61.29	0.036365	0.033209	0.050017	0.029911
	61.32	0.036485	0.033308	0.050277	0.030064
	61.35	0.036555	0.033002	0.050497	0.030127
	61.38	0.036292	0.032798	0.050348	0.029911
	61.41	0.035936	0.033012	0.05027	0.029713
	61.41	0.035924	0.033056	0.050301	0.029708
	61.44	0.035967	0.033274	0.050548	0.029764
	61.47	0.036093	0.033421	0.050856	0.029883
	61.5	0.036182	0.033224	0.050992	0.029943
	61.53	0.036178	0.03298	0.05084	0.029707
	61.56	0.03593	0.033148	0.050727	0.029553
	61.59	0.035638	0.033458	0.050998	0.029659
	61.62	0.035672	0.03371	0.05136	0.029838
	61.65	0.035906	0.033803	0.051572	0.029905
	61.68	0.036038	0.033607	0.051322	0.029666
	61.71	0.035787	0.033345	0.051028	0.02947
	61.74	0.035553	0.033397	0.05104	0.029597
	61.77	0.0356	0.033621	0.051212	0.029754
	61.8	0.035917	0.03384	0.051333	0.029807
	61.83	0.036122	0.033703	0.051135	0.029586
	61.86	0.035933	0.033588	0.050994	0.029325
	61.89	0.035757	0.033764	0.051154	0.02941
	61.92	0.035884	0.03403	0.051297	0.029559
	61.95	0.036122	0.034178	0.051282	0.029658
	61.98	0.03632	0.033937	0.050967	0.029653
	62.01	0.036158	0.033748	0.050778	0.029417
	62.04	0.035971	0.033884	0.050929	0.029147
	62.07	0.036116	0.03406	0.05109	0.029191
	62.1	0.036461	0.034186	0.051074	0.029417
	62.13	0.036664	0.033924	0.050745	0.029559
	62.16	0.036599	0.033689	0.050381	0.029351
	62.19	0.036496	0.033856	0.050397	0.029187
	62.22	0.036683	0.0341	0.050529	0.029236
	62.25	0.037005	0.03416	0.050569	0.02939
	62.28	0.037221	0.033938	0.050085	0.029507
	62.31	0.037112	0.033588	0.048881	0.029337
	62.34	0.037021	0.033643	0.048104	0.029228
	62.37	0.037172	0.033835	0.04832	0.029434
	62.4	0.03747	0.033946	0.049	0.029719
	62.43	0.037645	0.033703	0.049182	0.029921
	62.46	0.037464	0.033518	0.04927	0.029721
	62.49	0.037319	0.033615	0.049519	0.029507
	62.52	0.037432	0.033775	0.04973	0.029577
	62.55	0.037711	0.033814	0.049755	0.029773
	62.58	0.037895	0.033513	0.049416	0.02983
	62.61	0.037744	0.033232	0.049271	0.029759
	62.64	0.037578	0.033316	0.049538	0.029562
	62.67	0.037692	0.033465	0.049812	0.029631
	62.7	0.03796	0.033537	0.04991	0.029834
	62.73	0.038112	0.033239	0.049644	0.029957
	62.76	0.037965	0.033036	0.049381	0.029716
	62.79	0.037714	0.033164	0.049515	0.029528
	62.82	0.03777	0.033302	0.049703	0.029589
	62.85	0.038001	0.033296	0.049741	0.029784
	62.88	0.038176	0.032993	0.049428	0.02991
	62.91	0.038204	0.032673	0.04922	0.029748
	62.94	0.038003	0.032752	0.049379	0.029618
	62.97	0.037714	0.032958	0.049649	0.029738
	63	0.037741	0.033126	0.049772	0.029981
	63.03	0.037901	0.033102	0.049485	0.03007
	63.06	0.037995	0.032782	0.049287	0.029791
	63.09	0.037692	0.032482	0.049469	0.02958
	63.12	0.037435	0.032535	0.049685	0.029643
	63.15	0.037449	0.032747	0.049818	0.029777
	63.18	0.037597	0.032842	0.049546	0.02983
	63.21	0.037629	0.032595	0.049311	0.029608
	63.24	0.036901	0.032452	0.049471	0.029363
	63.27	0.03521	0.032588	0.04972	0.029439
	63.3	0.033107	0.032841	0.049831	0.029672
	63.33	0.03233	0.032896	0.049596	0.029838
	63.36	0.032991	0.032538	0.049324	0.029875
	63.39	0.034092	0.032267	0.049468	0.029613
	63.42	0.035056	0.032379	0.049761	0.029255
	63.45	0.035995	0.032644	0.050048	0.029225
	63.48	0.036522	0.032837	0.050123	0.029374
	63.51	0.036755	0.032614	0.049972	0.029505
	63.54	0.03655	0.032416	0.049692	0.029317
	63.57	0.036223	0.032568	0.049785	0.029144
	63.6	0.03623	0.032849	0.050112	0.029215
	63.63	0.036401	0.032895	0.050291	0.029364
	63.66	0.036528	0.032574	0.050099	0.029413
	63.69	0.036277	0.03233	0.049972	0.029129
	63.72	0.036057	0.03252	0.050147	0.028895
	63.75	0.036062	0.032918	0.050497	0.028968
	63.78	0.036192	0.033132	0.050649	0.029123
	63.81	0.036268	0.032899	0.050348	0.029269
	63.84	0.035984	0.032673	0.050131	0.029053
	63.87	0.035724	0.032757	0.050259	0.02885
	63.9	0.035824	0.033085	0.05047	0.028969
	63.93	0.036003	0.033308	0.050608	0.02915
	63.96	0.036163	0.03311	0.050399	0.029261
	63.99	0.035927	0.032928	0.05024	0.029082
	64.02	0.035681	0.033077	0.050416	0.028834
	64.05	0.035797	0.033323	0.050716	0.028869
	64.08	0.036013	0.033469	0.050784	0.029007
	64.11	0.03616	0.033186	0.05061	0.029066
	64.14	0.035984	0.032928	0.050361	0.028836
	64.17	0.035737	0.033033	0.05045	0.028677
	64.2	0.035813	0.03331	0.050616	0.02875
	64.23	0.036006	0.03345	0.050565	0.028899
	64.26	0.03613	0.033253	0.050039	0.028987
	64.29	0.035933	0.032999	0.049803	0.028731
	64.32	0.035784	0.033052	0.050033	0.028452
	64.35	0.035871	0.033236	0.050448	0.028447
	64.38	0.036046	0.033366	0.050629	0.028585
	64.41	0.03616	0.033366	0.05035	0.028692
	64.44	0.035913	0.03309	0.050113	0.028451
	64.47	0.035718	0.032793	0.050234	0.028259
	64.5	0.035914	0.03291	0.050458	0.028403
	64.53	0.036136	0.033153	0.050564	0.028609
	64.56	0.036335	0.033283	0.050253	0.028728
	64.59	0.036162	0.033048	0.050045	0.028546
	64.62	0.036047	0.032883	0.050186	0.028308
	64.62	0.03606	0.03288	0.050229	0.028298
	64.65	0.036252	0.033009	0.050464	0.028419
	64.68	0.036466	0.033172	0.050572	0.028647
	64.71	0.036617	0.033171	0.050324	0.02888
	64.74	0.036469	0.032858	0.050071	0.028988
	64.77	0.03626	0.032685	0.050159	0.02872
	64.8	0.036422	0.032887	0.050396	0.028083
	64.83	0.03668	0.033074	0.050518	0.028095
	64.86	0.036936	0.033131	0.050462	0.028493
	64.89	0.036988	0.032931	0.050163	0.02876
	64.92	0.036905	0.032644	0.049847	0.028658
	64.95	0.03669	0.032704	0.049939	0.028432
	64.98	0.036783	0.032915	0.050177	0.028514
	65.01	0.037037	0.033033	0.050361	0.028769
