# Supplementary material for: A chemical screen for modulators of mRNA translation identifies a distinct mechanism of toxicity for sphingosine kinase inhibitors
Source: PLoS Biol. 2021 May 25;19(5):e3001263. doi: 10.1371/journal.pbio.3001263 (PMC8183993; doi:10.1371/journal.pbio.3001263)
Supplement: S7 Data — (XLSX) [file pbio.3001263.s014.xlsx]

## Sheet:  S3A,B,C Figs
Data S3A,B,C Figs
	S3A Fig. ER-associated mean intentisity (a.u.)
	DMSO	SKI-II 10uM	PERKi 0.5uM + SKI-II 10uM	PERK 0.5uM
	104.008	83.903	82.1555	111.271
	101.67	77.5018	83.0433	104.449
	94.3217	75.2235	81.6174	103.744
	S3B Fig. Golgi-associated mean intentisity (a.u.)
	DMSO	SKI-II 10uM	PERKi 0.5uM + SKI-II 10uM	PERK 0.5uM
	98.8654	102.561	99.2253	100.754
	104.036	101.709	105.69	97.0728
	96.9102	103.617	107.602	99.4535
	S3C Fig. Golgi-associated mean intentisity (a.u.)
	DMSO	SKI-II 10uM	PERKi 0.5uM + SKI-II 10uM	PERK 0.5uM
	98.8226	102.346	101.213	104.106
	103.865	99.9765	96.5974	103.028
	97.3128	95.4126	97.7238	105.259

## Sheet:  S3E Fig
Data S3E Fig
	ATF4 nuclear mean intensity (a.u.)
	DMSO	PERKi 0.5uM	ISRIB 50nM	SKI-II 10uM	Tunic. 10ug/mL	PERK 0.5uM + Tuni. 10ug/mL	ISRIB 50nM + Tunic. 10ug/mL
	88.0032	98.5794	98.4879	113.867	145.94	128.128	95.6783
	106.324	95.0367	95.7237	113.67	145.478	130.888	96.3148
	105.672	100.649	94.2768	112.555	138.194	121.277	95.8763
	98.4562	95.4399	99.3928	120.627	139.372	120.096	98.2186
	101.705	96.7654	102.54	124.722	139.254	117.3	95.2622
	99.8384	94.4436	103.488	115.947	140.315	116.559	99.0763
	104	95.4399	87.1599	107.033	155.547	112.472	123.469
	99.4911	96.7645	94.8653	107.582	150.682	101.469	117.22
	96.5781	94.2706	96.2337	108.797	149.856	100.368	124.317

## Sheet:  S3F Fig
Data S3F Fig
	OPP mean intensity (a.u.)
	DMSO	PERKi 0.5uM	ISRIB 50nM	SKI-II 10uM	Tunic. 10ug/mL	PERK 0.5uM + Tuni. 10ug/mL	ISRIB 50nM + Tunic. 10ug/mL
	95.0648	96.6018	82.7686	86.3571	53.5572	91.0486	86.7384
	85.4196	85.8762	85.6483	79.2826	54.131	87.396	85.2246
	86.0307	103.181	101.036	74.9885	51.4445	102.856	106.541
	105.346	112.653	91.9221	76.2397	66.0601	113.311	88.6976
	94.7378	88.4783	93.5618	75.8625	74.351	111.611	98.3341
	85.4196	85.8762	85.6483	78.8835	54.131	87.396	85.2246
	99.1604	97.9416	98.5332	78.5257	65.1468	114.746	98.0339
	96.3057	101.036	111.894	75.837	74.0345	112.914	89.9803
	118.409	98.6436	96.5936	81.45	49.1825	98.3328	101.857

## Sheet: S3G,H Figs
Data S3G,H Figs
	S3G Fig - PERKi
	Normalised nuclei count (a.u.)
	DMSO	PERKi 0.5uM	Tunic. 1ug/mL	Tunic. 1ug/mL + PERKi 0.5uM	Tunic. 10ug/mL	Tunic. 10ug/mL + PERKi 0.5uM
	100	106.76	40.15	75.32	36.8	69.37
	100	101.84	41.5	74.17	33.85	70.6
	100	100.07	61.1	80.35	41.45	61.2
	S3H Fig - ISRIB
	Normalised nuclei count (a.u.)
	DMSO	ISRIB 10nM	Tunicamycin 1ug/mL	Tunicamycin 1ug/mL + ISRIB 10nM	Tunicamycin 10ug/mL	Tunicamycin 10ug/mL + ISRIB 10nM
	100	109.68	43.04	81.58	35.56	48.59
	100	102.99	41.74	65.72	35.35	56.97
	100	100.11	64.76	76.84	46.02	66.88
