# Supplementary material for: A chemical screen for modulators of mRNA translation identifies a distinct mechanism of toxicity for sphingosine kinase inhibitors
Source: PLoS Biol. 2021 May 25;19(5):e3001263. doi: 10.1371/journal.pbio.3001263 (PMC8183993; doi:10.1371/journal.pbio.3001263)
Supplement: S8 Data — (XLSX) [file pbio.3001263.s015.xlsx]

## Sheet: S4A Fig
Data S4A Fig
	OPP mean intensity (a.u.)
	DMSO	SKI-II 10uM 3h	SKI-II 10uM 6h	ABC294640 50uM 3h	ABC294640 50uM 6h
	93.3772	83.8797	83.3853	88.7565	82.4402
	84.7859	73.8604	75.8895	82.9185	76.9001
	102.266	79.1038	83.2433	91.6409	80.0327
	100.845	89.8512	89.9854	90.4498	90.4258
	92.7843	80.6549	81.6697	83.3205	82.3575
	95.2749	85.0722	86.6608	92.0463	86.0273

## Sheet: S4B Fig
Data S4B Fig
	ATF4 nuclear mean intensity (a.u.)
	DMSO	ABC294640 50uM	PERKi 0.5uM + ABC294640 50uM	ISRIB 50nM + ABC294640 50uM
	104.808	147.407	106.716	109.844
	98.4668	157.674	112.507	115.325
	96.7249	152.168	112.636	123.012
	100.302	166.509	121.544	121.035
	100.921	153.067	121.023	128.403
	98.7767	155.099	113.209	116.141
	97.8484	145.587	121.188	101.893
	98.7695	139.046	101.198	99.9863
	103.382	175.697	99.9549	98.6002

## Sheet: S4D Fig
Data S4D Fig
	OPP mean intensity (a.u.)
	CONTROL	CONTROL + ABC294640	SPHK1-KO	SPHK1-KO + ABC294640	SPHK2-KO	SPHK2-KO + ABC294640	SPHK1,2-KO	SPHK1,2-KO + ABC294640
	98.4384	74.2541	93.2067	65.8617	103.095	72.7191	86.9689	67.936
	103.168	77.6753	96.7942	65.3885	95.8165	70.4821	84.7401	66.0851
	98.3938	77.6127	89.7808	73.4912	89.3863	71.648	86.7978	68.204
	99.913	75.7808	94.17	66.3593	95.7436	71.2615	90.0955	68.0264
	98.863	74.2374	94.3031	67.0467	95.5613	70.9944	88.0076	68.3092
	101.224	73.3977	94.7052	64.2715	94.4198	68.9197	85.5324	67.2173
	101.796	68.2968	91.7714	59.7099	91.7112	60.4472	79.0745	60.063
	100.314	68.5138	92.3536	55.954	89.4807	59.8454	78.1722	53.4515
	97.8898	68.5138	90.7127	55.954	89.3454	59.8454	84.2206	53.4515

## Sheet: S4E Fig
Data S4E Fig
	Normalised nuclei count
	CONTROL	CONTROL + ABC294640	SPHK1-KO	SPHK1-KO + ABC294640	SPHK2-KO	SPHK2-KO + ABC294640	SPHK1,2-KO	SPHK1,2-KO + ABC294640
	100	58.925	100	51.6856	100	54.9619	100	53.1252
	100	58.7501	100	59.4576	100	57.0282	100	53.6033
	100	66.2261	100	61.4687	100	70.9727	100	62.0513
